# Supplementary material for: Crystal structure of the deuterated hepta­hydrate of potassium phosphate, K3PO4·7D2O
Source: Acta Crystallogr E Crystallogr Commun. 2020 Jan 10;76(Pt 2):177–9. doi: 10.1107/S2056989020000201 (PMC7001839; doi:10.1107/S2056989020000201)
Supplement: Supplementary file 1 [file e-76-00177-sup1.cif]

##############################################################################
#                                                                            #
# This CIF contains the data in a paper accepted for publication in          #
# Acta Crystallographica Section E. It conforms to the requirements of       #
# Notes for Authors for Acta Crystallographica Section E, and has been       #
# peer reviewed under the auspices of the IUCr Commission on Journals.       #
#                                                                            #
# Full details of the Crystallographic Information File format               #
# are given in the paper "The Crystallographic Information File (CIF):       #
# a New Standard Archive File for Crystallography" by S. R. Hall, F. H.      #
# Allen and I. D. Brown [Acta Cryst. (1991), A47, 655-685].                  #
#                                                                            #
# The current version of the core CIF dictionary is obtainable from          #
# ftp://ftp.iucr.org/pub/cif_core.dic.                                       #
#                                                                            #
# Software is freely available for graphical display of the structure(s)     #
# in this CIF. For information consult the CIF software page                 #
# http://www.iucr.org/resources/cif/software.                                #
#                                                                            #
# This file may be used for bona fide research purposes within the           #
# scientific community so long as proper attribution is given to the journal # 
# article from which it was obtained.                                        #
#                                                                            #
##############################################################################
data_global
_audit_creation_method     'Jana2006 Version : 31/01/2016'
_journal_date_recd_electronic     2019-12-16
_journal_date_accepted     2020-01-08
_journal_name_full     'Acta Crystallographica, Section E'
_journal_year     2020
_journal_volume     76
_journal_issue      2
_journal_page_first     177
_journal_page_last     179
_journal_paper_category     GI
_journal_paper_doi     10.1107/S2056989020000201
_journal_coeditor_code     HB7876
_publ_contact_author_name     'Matthias Weil'
_publ_contact_author_address
;
Institute for Chemical Technologies and Analytics
Division of Structural Chemistry
Vienna University of Technology
Getreidemarkt 9/164-SC
A-1060 Vienna
Austria
;
_publ_contact_author_email     'matthias.weil@tuwien.ac.at'
_publ_contact_author_fax     '+43 1 58801 17199'
_publ_contact_author_phone     '+43 1 58801 17122'
_publ_section_title
;
Crystal structure of the deuterated heptahydrate of potassium phosphate,
K~3~PO~4~\\cdot7D~2~O
;
_publ_section_title_footnote     .
loop_
    _publ_author_name
    _publ_author_footnote
    _publ_author_address
    'Weil, Matthias' .
;
Institute for Chemical Technologies and Analytics
Division of Structural Chemistry
Vienna University of Technology
Getreidemarkt 9/164-SC
A-1060 Vienna
Austria
;
    'St\"oger, Berthold' .
;
X-Ray Centre
Getreidemarkt 9
A-1060 Vienna
Austria
;
_publ_section_synopsis
;
An intricate network of medium-strong O---D...O hydrogen bonds consolidates the
crystal structure of water-rich K~3~PO~4~\\cdot7D~2~O.
;
data_I
_chemical_name_systematic
;
Potassium phosphate heptahydrate
;
_chemical_name_common     ?
_chemical_formula_moiety     'O4 P, 7(D2 O), 3(K)'
_chemical_formula_sum     'D14 K3 O11 P1'
_chemical_formula_structural     ?
_chemical_formula_analytical     ?
_chemical_formula_iupac     'K3 P O4 , 7D2 O'
_chemical_formula_weight     352.5
_chemical_melting_point     ?
_chemical_compound_source     ?
_chemical_absolute_configuration     ad
_symmetry_cell_setting     monoclinic
_symmetry_space_group_name_H-M     'P 21'
_symmetry_space_group_name_Hall     'P 2yb'
loop_
    _space_group_symop_id
    _space_group_symop_operation_xyz
    1 x,y,z
    2 -x,y+1/2,-z
_cell_length_a     7.8325(7)
_cell_length_b     9.3406(8)
_cell_length_c     8.4471(7)
_cell_angle_alpha     90
_cell_angle_beta     108.727(2)
_cell_angle_gamma     90
_cell_volume     585.28(9)
_cell_formula_units_Z     2
_cell_measurement_reflns_used     7382
_cell_measurement_theta_min     2.55
_cell_measurement_theta_max     32.63
_cell_measurement_temperature     100
_cell_special_details     ?
loop_
    _twin_individual_id
    _twin_individual_mass_fraction_refined
    _twin_individual_twin_matrix_11
    _twin_individual_twin_matrix_12
    _twin_individual_twin_matrix_13
    _twin_individual_twin_matrix_21
    _twin_individual_twin_matrix_22
    _twin_individual_twin_matrix_23
    _twin_individual_twin_matrix_31
    _twin_individual_twin_matrix_32
    _twin_individual_twin_matrix_33
    1 0.996(16) 1 0 0 0 1 0 0 0 1
    2 0.004(16) -1 0 0 0 -1 0 0 0 -1
_exptl_crystal_description     rod
_exptl_crystal_colour     colourless
_exptl_crystal_size_max     0.46
_exptl_crystal_size_mid     0.09
_exptl_crystal_size_min     0.01
_exptl_crystal_size_rad     ?
_exptl_crystal_density_diffrn     1.9999
_exptl_crystal_density_meas     ?
_exptl_crystal_density_method     ?
_exptl_crystal_F_000     348
loop_
    _exptl_crystal_face_index_h
    _exptl_crystal_face_index_k
    _exptl_crystal_face_index_l
    _exptl_crystal_face_perp_dist
    ? ? ? ?
_exptl_absorpt_coefficient_mu     1.342
_exptl_absorpt_correction_type     multi-scan
_exptl_absorpt_process_details
;
(<i>SADABS</i>; Bruker, 2016)
;
_exptl_absorpt_correction_T_min     0.54
_exptl_absorpt_correction_T_max     0.99
_exptl_special_details     ?
_diffrn_ambient_temperature     100
_diffrn_source     ?
_diffrn_source_power     ?
_diffrn_source_voltage     ?
_diffrn_source_current     ?
_diffrn_radiation_type     'Mo K\a'
_diffrn_radiation_wavelength     0.71073
_diffrn_radiation_source     'X-ray tube'
_diffrn_radiation_monochromator     graphite
_diffrn_measurement_device_type     'Bruker Kappa APEXII CCD'
_diffrn_measurement_device     'four-circle diffractometer'
_diffrn_measurement_method     '\w- and \f-scans'
_diffrn_detector     ?
_diffrn_measurement_specimen_support     ?
_diffrn_detector_area_resol_mean     ?
_diffrn_reflns_number     9464
_diffrn_reflns_av_R_equivalents     0.0208
_diffrn_reflns_av_unetI/netI     0.0267
_diffrn_reflns_theta_min     2.55
_diffrn_reflns_theta_max     32.64
_diffrn_reflns_theta_full     32.64
_diffrn_measured_fraction_theta_max     1
_diffrn_measured_fraction_theta_full     1
_diffrn_reflns_limit_h_min     -10
_diffrn_reflns_limit_h_max     11
_diffrn_reflns_limit_k_min     -14
_diffrn_reflns_limit_k_max     14
_diffrn_reflns_limit_l_min     -12
_diffrn_reflns_limit_l_max     10
_diffrn_reflns_reduction_process     ?
_diffrn_standards_number     ?
_diffrn_standards_interval_count     ?
_diffrn_standards_interval_time     ?
_diffrn_standards_decay_%     ?
loop_
    _diffrn_standard_refln_index_h
    _diffrn_standard_refln_index_k
    _diffrn_standard_refln_index_l
    ? ? ?
_diffrn_radiation_probe     x-ray
loop_
    _refln_index_h
    _refln_index_k
    _refln_index_l
    _refln_observed_status
    _refln_F_squared_meas
    _refln_F_squared_calc
    _refln_F_squared_sigma
    2 0 0 o 1381.23 1408.81 16.28
    3 0 0 o 9177.75 9179.88 116.10
    4 0 0 o 414.33 403.76 6.80
    5 0 0 o 7.31 8.07 0.93
    6 0 0 o 115.27 108.50 2.99
    7 0 0 o 201.81 199.60 5.36
    8 0 0 o 5.46 6.39 1.65
    9 0 0 < 0.82 1.25 1.85
    10 0 0 o 25.24 23.41 3.30
    11 0 0 o 26.27 27.67 5.15
    1 1 0 o 93.85 93.29 1.34
    1 -1 0 o 92.61 91.35 1.44
    2 1 0 o 1190.65 1214.28 12.05
    2 -1 0 o 1161.91 1186.01 12.05
    3 1 0 o 1003.27 1049.86 13.39
    3 -1 0 o 1011.92 1074.07 14.83
    4 1 0 o 1372.17 1374.84 23.80
    4 -1 0 o 1390.50 1396.97 20.29
    5 1 0 o 1680.28 1670.28 28.54
    5 -1 0 o 1633.41 1643.85 24.41
    6 1 0 o 517.76 513.20 10.40
    6 -1 0 o 523.32 525.92 8.65
    7 1 0 o 408.46 407.89 8.86
    7 -1 0 o 405.47 401.61 8.76
    8 1 0 o 278.24 268.16 7.11
    8 -1 0 o 289.99 284.59 8.55
    9 1 0 o 175.43 176.11 5.56
    9 -1 0 o 164.62 172.28 6.49
    10 1 0 o 116.92 114.58 5.56
    10 -1 0 o 107.44 117.54 8.55
    11 1 0 o 64.80 74.52 7.11
    11 -1 0 o 93.02 75.11 8.14
    0 2 0 o 5640.71 5346.85 79.53
    0 -2 0 o 5578.90 5226.71 91.79
    1 2 0 o 355.09 348.82 4.64
    1 -2 0 o 389.50 376.53 4.74
    2 2 0 o 4871.19 4789.73 51.82
    2 -2 0 o 4783.62 4691.05 56.04
    3 2 0 o 323.98 279.60 4.64
    3 -2 0 o 276.29 246.93 4.94
    4 2 0 o 817.02 810.62 12.67
    4 -2 0 o 835.87 822.53 11.23
    5 2 0 o 292.67 302.59 6.49
    5 -2 0 o 292.26 301.55 5.97
    6 2 0 o 182.65 185.35 4.84
    6 -2 0 o 169.15 172.73 4.22
    7 2 0 o 901.59 889.93 17.10
    7 -2 0 o 916.63 904.30 20.71
    8 2 0 o 27.92 30.65 2.47
    8 -2 0 o 28.33 33.01 2.88
    9 2 0 o 75.72 74.68 3.81
    9 -2 0 o 67.68 72.40 4.33
    10 2 0 o 134.13 130.51 5.97
    10 -2 0 o 138.66 139.07 9.48
    11 2 0 o 43.88 48.98 5.97
    11 -2 0 o 57.48 50.48 6.90
    1 3 0 o 2063.30 1928.63 22.46
    1 -3 0 o 2081.84 1952.41 26.68
    2 3 0 o 845.24 815.31 10.71
    2 -3 0 o 934.76 881.53 11.85
    3 3 0 o 719.05 692.37 9.79
    3 -3 0 o 711.42 686.47 10.92
    4 3 0 o 398.26 402.05 5.97
    4 -3 0 o 406.50 401.79 6.80
    5 3 0 o 1097.84 1093.33 16.79
    5 -3 0 o 1082.18 1067.72 19.26
    6 3 0 o 753.97 752.98 14.22
    6 -3 0 o 731.31 728.97 17.00
    7 3 0 o 42.34 42.50 2.27
    7 -3 0 o 35.44 36.17 2.99
    8 3 0 o 372.09 377.35 8.76
    8 -3 0 o 373.84 375.77 10.30
    9 3 0 o 629.22 614.15 13.08
    9 -3 0 o 592.54 606.63 15.45
    10 3 0 o 271.96 268.08 8.96
    10 -3 0 o 261.76 261.01 13.29
    11 3 0 o 65.72 65.44 7.01
    11 -3 0 o 48.93 58.36 6.59
    0 4 0 o 1344.66 1433.16 22.66
    0 -4 0 o 1357.85 1407.11 27.92
    1 4 0 o 1727.36 1775.51 20.91
    1 -4 0 o 1840.47 1789.37 25.86
    2 4 0 o 1085.58 1065.64 11.95
    2 -4 0 o 1045.09 1053.17 18.54
    3 4 0 o 817.84 816.41 10.20
    3 -4 0 o 822.47 818.80 12.57
    4 4 0 o 1253.39 1272.71 15.66
    4 -4 0 o 1344.76 1341.28 22.35
    5 4 0 o 1556.36 1556.23 21.02
    5 -4 0 o 1568.41 1575.31 27.09
    6 4 0 o 165.96 154.37 4.12
    6 -4 0 o 162.25 156.79 4.53
    7 4 0 o 752.73 736.92 12.67
    7 -4 0 o 749.75 739.37 17.62
    8 4 0 < 0.10 0.45 1.34
    8 -4 0 < -0.62 0.92 1.96
    9 4 0 o 48.62 51.76 3.40
    9 -4 0 o 62.53 54.51 6.59
    10 4 0 o 91.27 90.62 4.53
    10 -4 0 o 92.71 94.09 7.93
    1 5 0 o 768.70 773.68 8.76
    1 -5 0 o 769.42 767.13 13.60
    2 5 0 o 817.22 801.35 12.77
    2 -5 0 o 845.55 829.82 14.73
    3 5 0 o 1760.33 1707.82 23.38
    3 -5 0 o 1789.48 1728.05 30.29
    4 5 0 o 466.76 465.82 6.39
    4 -5 0 o 462.44 450.70 7.93
    5 5 0 o 983.08 971.43 12.57
    5 -5 0 o 983.69 969.20 15.45
    6 5 0 o 391.46 381.61 6.49
    6 -5 0 o 374.36 371.32 8.34
    7 5 0 o 296.38 289.68 6.28
    7 -5 0 o 295.65 293.50 8.55
    8 5 0 o 46.05 48.03 2.58
    8 -5 0 o 47.70 53.86 3.71
    9 5 0 o 478.40 462.70 11.02
    9 -5 0 o 476.24 476.02 19.16
    10 5 0 o 287.52 265.45 7.93
    10 -5 0 o 248.47 255.90 13.91
    0 6 0 o 2079.26 2118.29 35.23
    0 -6 0 o 2140.25 2085.84 43.58
    1 6 0 o 55.01 55.51 1.24
    1 -6 0 o 38.94 42.11 2.78
    2 6 0 o 2004.27 1981.59 29.36
    2 -6 0 o 1988.40 1995.81 33.89
    3 6 0 o 41.52 43.56 1.85
    3 -6 0 o 44.81 49.71 2.27
    4 6 0 o 1341.78 1327.49 18.23
    4 -6 0 o 1301.60 1305.84 23.38
    5 6 0 o 13.91 14.69 1.34
    5 -6 0 o 9.37 10.44 1.34
    6 6 0 o 58.92 59.42 2.37
    6 -6 0 o 54.39 61.20 2.58
    7 6 0 o 1239.38 1203.89 19.99
    7 -6 0 o 1271.00 1209.49 19.99
    8 6 0 o 92.51 87.74 3.50
    8 -6 0 o 79.63 86.18 5.05
    9 6 0 o 16.07 18.83 2.47
    9 -6 0 o 17.51 20.90 3.09
    10 6 0 o 60.26 58.51 7.42
    10 -6 0 o 56.04 63.50 7.01
    1 7 0 o 296.48 297.04 4.84
    1 -7 0 o 287.83 283.64 8.24
    2 7 0 o 925.80 934.45 12.57
    2 -7 0 o 904.58 912.58 16.59
    3 7 0 o 472.22 456.50 8.24
    3 -7 0 o 471.50 458.86 9.48
    4 7 0 o 40.69 44.09 2.06
    4 -7 0 o 44.30 46.40 2.58
    5 7 0 o 924.15 906.12 14.83
    5 -7 0 o 908.39 884.47 14.83
    6 7 0 o 188.41 191.47 4.53
    6 -7 0 o 173.38 185.20 4.53
    7 7 0 o 245.59 244.83 6.59
    7 -7 0 o 242.50 239.24 5.67
    8 7 0 o 96.63 95.73 5.36
    8 -7 0 o 105.49 99.84 5.56
    9 7 0 o 427.72 450.08 19.68
    9 -7 0 o 470.27 453.63 13.39
    0 8 0 o 1882.71 1866.36 31.32
    0 -8 0 o 1736.12 1774.12 55.73
    1 8 0 o 439.46 441.83 7.83
    1 -8 0 o 470.99 480.67 11.85
    2 8 0 o 1293.77 1331.25 23.49
    2 -8 0 o 1305.00 1320.66 28.74
    3 8 0 o 335.01 324.78 7.93
    3 -8 0 o 342.42 342.08 7.52
    4 8 0 o 262.28 263.47 6.80
    4 -8 0 o 261.04 267.52 6.49
    5 8 0 o 48.01 51.23 3.19
    5 -8 0 o 43.88 49.38 2.47
    6 8 0 o 327.07 334.14 8.34
    6 -8 0 o 349.74 341.73 7.11
    7 8 0 o 129.59 136.53 6.39
    7 -8 0 o 144.43 145.55 5.25
    8 8 0 o 15.76 9.68 2.99
    8 -8 0 < 6.70 7.84 2.27
    9 8 0 o 224.16 233.82 13.29
    9 -8 0 o 249.81 235.49 12.88
    1 9 0 o 140.20 149.63 3.61
    1 -9 0 o 136.91 147.80 5.77
    2 9 0 o 1072.60 1072.51 20.29
    2 -9 0 o 1104.74 1084.66 25.03
    3 9 0 o 254.14 268.28 6.70
    3 -9 0 o 255.07 263.12 8.34
    4 9 0 o 68.81 73.37 3.71
    4 -9 0 o 73.55 77.98 3.61
    5 9 0 o 498.29 496.29 11.02
    5 -9 0 o 482.52 488.02 10.71
    6 9 0 o 421.85 414.64 10.10
    6 -9 0 o 429.88 424.05 8.45
    7 9 0 o 22.25 23.77 3.40
    7 -9 0 o 21.22 21.57 2.68
    8 9 0 o 394.55 395.35 12.98
    8 -9 0 o 411.14 394.62 10.30
    0 10 0 o 155.04 166.94 5.67
    0 -10 0 o 180.07 184.81 9.79
    1 10 0 o 289.37 289.23 7.31
    1 -10 0 o 295.65 295.36 9.37
    2 10 0 o 155.66 152.40 5.36
    2 -10 0 o 156.99 145.59 6.59
    3 10 0 o 1052.51 1041.12 20.29
    3 -10 0 o 1060.75 1073.50 24.93
    4 10 0 o 120.63 116.78 4.84
    4 -10 0 o 114.45 115.69 6.08
    5 10 0 o 124.03 123.00 5.05
    5 -10 0 o 117.13 116.90 6.18
    6 10 0 o 145.87 138.35 7.21
    6 -10 0 o 149.27 143.20 5.97
    7 10 0 o 173.48 170.66 7.83
    7 -10 0 o 163.38 158.63 7.73
    1 11 0 o 196.14 195.00 7.73
    1 -11 0 o 176.57 186.17 7.31
    2 11 0 o 580.18 576.15 12.67
    2 -11 0 o 602.33 581.11 15.97
    3 11 0 o 389.50 395.99 9.68
    3 -11 0 o 405.26 391.31 12.05
    4 11 0 o 102.40 101.17 4.74
    4 -11 0 o 105.49 107.03 5.97
    5 11 0 o 39.15 42.98 3.40
    5 -11 0 o 36.67 39.44 4.22
    6 11 0 < 8.34 8.26 3.09
    6 -11 0 < 5.56 7.17 3.19
    7 11 0 o 108.37 120.03 6.70
    7 -11 0 o 131.04 121.65 7.21
    0 12 0 < -2.68 1.42 3.19
    0 -12 0 < -0.72 1.33 3.40
    1 12 0 o 41.93 42.18 4.33
    1 -12 0 o 39.25 43.99 4.22
    2 12 0 o 193.98 191.23 8.14
    2 -12 0 o 189.45 184.08 7.93
    3 12 0 o 209.74 197.48 8.55
    3 -12 0 o 195.32 191.94 8.34
    4 12 0 o 226.94 218.93 7.21
    4 -12 0 o 233.74 223.02 9.17
    5 12 0 o 313.17 298.18 8.86
    5 -12 0 o 306.57 282.11 11.02
    1 13 0 o 175.13 181.25 8.24
    1 -13 0 o 170.90 182.28 7.93
    2 13 0 o 64.49 62.65 5.46
    2 -13 0 o 57.28 63.31 5.25
    3 13 0 o 224.99 208.24 9.37
    3 -13 0 o 194.18 202.12 8.86
    4 13 0 o 41.72 39.19 4.84
    4 -13 0 o 43.88 42.98 4.94
    0 14 0 o 65.31 77.06 8.24
    0 -14 0 o 66.65 71.40 8.34
    1 14 0 o 286.69 274.81 11.02
    1 -14 0 o 285.35 296.06 10.92
    -11 0 1 o 1316.23 1339.10 43.47
    -10 0 1 o 37.29 34.75 3.91
    -9 0 1 o 760.46 757.72 14.94
    -8 0 1 o 60.06 58.08 2.99
    -7 0 1 o 1033.97 1036.41 15.97
    -6 0 1 o 15.04 19.77 1.24
    -5 0 1 o 139.17 130.37 2.88
    -4 0 1 o 192.33 209.17 3.09
    -3 0 1 o 170.70 145.53 2.47
    -2 0 1 o 1576.55 1618.60 18.44
    -1 0 1 o 103.22 116.87 1.85
    0 0 1 o 21.02 22.85 1.34
    1 0 1 o 1030.88 996.43 13.29
    2 0 1 o 213.86 225.95 2.99
    3 0 1 o 386.62 366.44 5.56
    4 0 1 o 23.69 19.82 1.65
    5 0 1 o 43.27 45.03 2.27
    6 0 1 o 109.81 111.74 4.53
    7 0 1 o 1108.86 1108.83 24.93
    8 0 1 o 394.96 398.05 11.13
    9 0 1 o 1014.50 988.47 23.90
    10 0 1 o 228.28 217.80 8.45
    -11 1 1 o 162.66 155.22 10.10
    -11 -1 1 o 146.59 148.26 9.68
    -10 1 1 o 65.21 70.29 4.02
    -10 -1 1 o 69.95 68.02 7.21
    -9 1 1 o 165.85 163.98 5.15
    -9 -1 1 o 164.93 165.96 5.05
    -8 1 1 < 1.44 3.13 1.55
    -8 -1 1 < 3.19 4.10 1.55
    -7 1 1 o 1961.52 1943.56 29.15
    -7 -1 1 o 1971.61 1974.38 33.89
    -6 1 1 o 581.83 555.89 9.48
    -6 -1 1 o 580.49 558.84 9.27
    -5 1 1 o 117.23 115.53 2.78
    -5 -1 1 o 122.18 121.08 2.58
    -4 1 1 o 5698.61 5804.09 73.35
    -4 -1 1 o 5861.06 5832.64 81.90
    -3 1 1 o 1861.90 1879.05 21.74
    -3 -1 1 o 1835.32 1899.03 26.68
    -2 1 1 o 928.68 855.26 9.48
    -2 -1 1 o 901.90 823.16 10.10
    -1 1 1 o 941.35 889.66 14.22
    -1 -1 1 o 988.23 937.77 11.54
    0 1 1 o 285.04 254.09 4.33
    0 -1 1 o 270.00 236.07 4.84
    1 1 1 o 1754.04 1753.90 20.91
    1 -1 1 o 1819.25 1785.34 19.37
    2 1 1 o 4071.89 4205.61 44.09
    2 -1 1 o 4128.34 4200.71 44.09
    3 1 1 o 90.96 108.30 2.27
    3 -1 1 o 100.65 116.19 2.27
    4 1 1 o 307.71 330.18 6.39
    4 -1 1 o 296.38 308.40 7.73
    5 1 1 o 1059.51 1093.61 18.85
    5 -1 1 o 1036.03 1078.61 22.87
    6 1 1 o 70.67 70.79 3.19
    6 -1 1 o 62.53 71.34 3.61
    7 1 1 o 354.58 350.97 9.79
    7 -1 1 o 354.68 357.39 9.89
    8 1 1 o 415.36 414.64 11.33
    8 -1 1 o 393.93 405.52 11.23
    9 1 1 o 200.26 192.64 7.42
    9 -1 1 o 193.46 190.67 7.21
    10 1 1 o 98.69 93.58 5.46
    10 -1 1 o 90.45 93.28 5.36
    -11 2 1 o 248.06 260.04 9.17
    -11 -2 1 o 256.92 261.34 13.08
    -10 2 1 o 51.30 43.16 3.50
    -10 -2 1 o 57.38 47.77 6.49
    -9 2 1 o 1152.23 1122.49 21.22
    -9 -2 1 o 1088.26 1097.84 26.17
    -8 2 1 o 196.86 195.04 5.56
    -8 -2 1 o 201.50 193.68 5.36
    -7 2 1 o 48.21 50.07 2.27
    -7 -2 1 o 54.80 56.02 2.58
    -6 2 1 o 1140.79 1144.78 17.82
    -6 -2 1 o 1187.15 1168.84 17.51
    -5 2 1 o 143.09 149.34 3.19
    -5 -2 1 o 136.60 149.93 2.88
    -4 2 1 o 1661.54 1698.74 20.29
    -4 -2 1 o 1759.50 1732.04 22.25
    -3 2 1 o 272.37 252.46 3.71
    -3 -2 1 o 277.73 255.27 4.12
    -2 2 1 o 974.32 976.88 10.51
    -2 -2 1 o 926.62 921.96 11.43
    -1 2 1 o 328.52 314.57 5.25
    -1 -2 1 o 344.38 324.29 4.64
    0 2 1 o 878.93 851.51 11.43
    0 -2 1 o 874.19 842.59 11.43
    1 2 1 o 397.23 354.39 4.84
    1 -2 1 o 368.07 334.99 4.43
    2 2 1 o 7970.61 7780.92 100.54
    2 -2 1 o 7903.65 7778.23 100.44
    3 2 1 o 455.43 459.06 6.59
    3 -2 1 o 450.90 461.63 7.31
    4 2 1 o 335.52 346.83 7.01
    4 -2 1 o 339.13 339.97 6.80
    5 2 1 o 1138.01 1120.99 20.29
    5 -2 1 o 1118.64 1122.14 24.52
    6 2 1 o 1414.09 1444.32 25.34
    6 -2 1 o 1438.40 1452.84 30.80
    7 2 1 o 367.56 369.40 8.34
    7 -2 1 o 339.74 349.18 9.79
    8 2 1 o 184.71 187.57 6.90
    8 -2 1 o 183.88 183.25 6.80
    9 2 1 o 686.29 668.50 17.31
    9 -2 1 o 682.48 687.89 17.31
    10 2 1 o 75.61 80.12 4.94
    10 -2 1 o 96.83 95.54 8.34
    -11 3 1 o 87.36 84.65 5.77
    -11 -3 1 o 82.62 84.85 7.93
    -10 3 1 o 119.29 114.13 4.84
    -10 -3 1 o 110.85 110.36 8.24
    -9 3 1 o 254.86 244.78 6.90
    -9 -3 1 o 246.21 245.20 12.05
    -8 3 1 o 58.10 64.34 3.19
    -8 -3 1 o 56.04 63.71 3.61
    -7 3 1 o 488.70 489.99 8.65
    -7 -3 1 o 483.14 484.05 11.95
    -6 3 1 o 537.53 537.76 9.07
    -6 -3 1 o 518.58 522.37 10.10
    -5 3 1 o 1217.75 1214.68 16.48
    -5 -3 1 o 1219.08 1201.20 16.28
    -4 3 1 o 2070.51 2028.18 24.11
    -4 -3 1 o 1985.52 1987.41 26.37
    -3 3 1 o 2544.17 2600.65 30.18
    -3 -3 1 o 2626.38 2674.30 42.75
    -2 3 1 o 3177.82 3086.49 41.00
    -2 -3 1 o 3273.93 3072.69 64.90
    -1 3 1 o 2804.08 2834.11 39.76
    -1 -3 1 o 2764.52 2764.56 29.98
    0 3 1 o 2204.94 2106.71 24.21
    0 -3 1 o 2269.53 2203.71 26.27
    1 3 1 o 5959.44 6058.84 68.40
    1 -3 1 o 5847.77 6103.54 74.89
    2 3 1 o 700.30 660.87 10.82
    2 -3 1 o 715.34 675.07 10.71
    3 3 1 o 1353.00 1330.99 18.23
    3 -3 1 o 1411.83 1382.03 23.49
    4 3 1 o 251.26 265.08 4.84
    4 -3 1 o 249.19 257.64 5.46
    5 3 1 o 364.98 390.40 8.14
    5 -3 1 o 404.13 417.14 8.04
    6 3 1 o 527.13 539.10 10.82
    6 -3 1 o 517.96 538.33 12.88
    7 3 1 o 86.33 83.80 3.71
    7 -3 1 o 86.94 88.28 4.43
    8 3 1 o 178.32 176.79 5.67
    8 -3 1 o 175.95 178.09 6.70
    9 3 1 o 49.65 56.41 4.02
    9 -3 1 o 60.16 57.39 4.53
    10 3 1 o 141.54 137.19 6.49
    10 -3 1 o 130.42 130.06 9.48
    -11 4 1 o 92.61 92.74 5.77
    -11 -4 1 o 103.32 90.41 8.45
    -10 4 1 o 133.30 136.59 5.05
    -10 -4 1 o 125.68 138.70 9.07
    -9 4 1 o 57.59 53.86 3.50
    -9 -4 1 o 45.33 53.21 5.77
    -8 4 1 o 151.02 143.74 4.94
    -8 -4 1 o 137.01 140.44 5.46
    -7 4 1 o 371.58 363.20 7.21
    -7 -4 1 o 399.91 392.28 9.99
    -6 4 1 o 312.96 317.39 5.36
    -6 -4 1 o 330.37 333.74 7.11
    -5 4 1 o 396.71 394.27 5.67
    -5 -4 1 o 410.72 409.74 8.14
    -4 4 1 o 1572.84 1574.81 18.85
    -4 -4 1 o 1549.45 1558.94 26.78
    -3 4 1 o 1445.00 1387.57 21.32
    -3 -4 1 o 1426.87 1370.65 30.18
    -2 4 1 o 2979.31 2977.50 38.73
    -2 -4 1 o 3076.56 2966.78 50.07
    -1 4 1 o 359.32 342.39 5.87
    -1 -4 1 o 361.69 342.92 5.77
    0 4 1 o 5374.11 5150.26 67.68
    0 -4 1 o 5269.45 5070.05 75.72
    1 4 1 o 59.65 54.44 1.44
    1 -4 1 o 59.54 52.47 2.06
    2 4 1 o 3857.41 3767.17 54.60
    2 -4 1 o 3774.28 3688.49 54.50
    3 4 1 o 621.59 641.52 8.55
    3 -4 1 o 575.44 600.45 11.02
    4 4 1 o 2139.94 2034.61 31.73
    4 -4 1 o 2167.34 2042.88 31.63
    5 4 1 o 1120.40 1139.26 17.41
    5 -4 1 o 1110.09 1140.10 19.88
    6 4 1 o 202.12 192.12 5.46
    6 -4 1 o 183.78 178.84 5.05
    7 4 1 o 30.80 30.94 2.68
    7 -4 1 o 31.11 32.28 3.19
    8 4 1 o 401.14 401.48 7.93
    8 -4 1 o 394.14 386.07 11.23
    9 4 1 o 181.41 171.83 7.21
    9 -4 1 o 183.57 173.74 7.31
    10 4 1 o 37.70 40.17 3.91
    10 -4 1 o 45.74 39.81 6.59
    -10 5 1 < 3.09 3.82 2.47
    -10 -5 1 < 6.49 4.59 3.81
    -9 5 1 o 145.66 140.66 5.25
    -9 -5 1 o 121.35 131.90 8.65
    -8 5 1 o 128.87 131.87 3.91
    -8 -5 1 o 130.11 140.39 8.45
    -7 5 1 o 118.26 119.12 3.50
    -7 -5 1 o 111.88 114.25 4.74
    -6 5 1 o 687.63 679.05 10.20
    -6 -5 1 o 679.49 669.10 13.19
    -5 5 1 o 261.56 262.43 4.02
    -5 -5 1 o 243.43 242.56 5.77
    -4 5 1 o 450.38 455.71 7.73
    -4 -5 1 o 448.12 445.85 9.07
    -3 5 1 o 1176.54 1165.60 17.72
    -3 -5 1 o 1167.58 1174.66 20.50
    -2 5 1 o 1380.51 1366.43 18.54
    -2 -5 1 o 1436.76 1423.34 24.00
    -1 5 1 o 2154.57 2133.36 30.70
    -1 -5 1 o 2076.28 2115.15 30.49
    0 5 1 o 4690.09 4564.56 59.54
    0 -5 1 o 4640.54 4592.87 66.55
    1 5 1 o 989.57 948.99 14.94
    1 -5 1 o 964.02 924.43 21.12
    2 5 1 o 7.73 8.59 0.82
    2 -5 1 o 7.21 8.46 1.13
    3 5 1 o 1423.98 1424.43 19.16
    3 -5 1 o 1465.70 1419.44 21.43
    4 5 1 o 62.32 69.89 1.96
    4 -5 1 o 64.90 68.95 2.27
    5 5 1 o 512.19 525.05 9.07
    5 -5 1 o 530.53 551.23 8.96
    6 5 1 o 382.19 379.31 7.31
    6 -5 1 o 370.24 380.92 7.11
    7 5 1 o 189.14 186.83 4.84
    7 -5 1 o 181.00 189.00 5.36
    8 5 1 o 401.45 388.73 8.24
    8 -5 1 o 411.55 403.12 9.37
    9 5 1 o 84.58 85.50 5.15
    9 -5 1 o 90.96 83.20 7.73
    10 5 1 o 188.62 174.86 7.62
    10 -5 1 o 173.68 173.81 11.54
    -10 6 1 o 85.91 88.42 5.36
    -10 -6 1 o 94.98 87.04 5.77
    -9 6 1 o 451.52 446.41 12.98
    -9 -6 1 o 452.75 440.88 18.34
    -8 6 1 o 111.67 116.11 4.22
    -8 -6 1 o 111.46 107.13 7.73
    -7 6 1 o 542.58 530.00 11.43
    -7 -6 1 o 560.51 536.78 11.43
    -6 6 1 o 109.40 105.64 3.19
    -6 -6 1 o 113.93 110.98 3.40
    -5 6 1 o 546.81 553.61 9.58
    -5 -6 1 o 578.74 577.34 9.68
    -4 6 1 o 1549.45 1565.99 23.28
    -4 -6 1 o 1531.32 1581.64 26.99
    -3 6 1 o 344.69 338.97 6.28
    -3 -6 1 o 347.99 351.83 7.31
    -2 6 1 o 438.02 432.63 7.42
    -2 -6 1 o 438.54 432.27 8.55
    -1 6 1 o 256.10 252.45 4.12
    -1 -6 1 o 268.15 260.55 5.56
    0 6 1 o 81.18 82.07 1.96
    0 -6 1 o 90.65 98.12 3.61
    1 6 1 o 854.00 820.12 13.29
    1 -6 1 o 867.29 813.16 19.16
    2 6 1 o 1159.44 1139.95 17.31
    2 -6 1 o 1102.27 1080.96 19.88
    3 6 1 o 596.97 609.06 7.31
    3 -6 1 o 599.65 595.05 11.43
    4 6 1 o 126.71 135.49 3.09
    4 -6 1 o 137.11 140.18 3.40
    5 6 1 o 216.64 216.30 4.43
    5 -6 1 o 231.79 223.28 4.94
    6 6 1 o 126.81 128.43 3.40
    6 -6 1 o 124.13 117.11 3.71
    7 6 1 o 571.63 569.68 10.51
    7 -6 1 o 565.76 566.53 10.30
    8 6 1 o 104.77 106.69 3.81
    8 -6 1 o 102.91 110.30 4.33
    9 6 1 o 258.05 233.32 13.08
    9 -6 1 o 222.41 230.94 12.36
    -10 7 1 < 4.74 4.07 3.91
    -10 -7 1 < 7.11 4.04 2.88
    -9 7 1 o 73.76 68.95 8.14
    -9 -7 1 o 60.68 65.82 4.74
    -8 7 1 o 139.69 143.94 4.84
    -8 -7 1 o 143.09 139.35 6.49
    -7 7 1 o 187.90 187.10 5.56
    -7 -7 1 o 186.87 184.79 5.87
    -6 7 1 o 384.45 388.47 7.31
    -6 -7 1 o 373.23 376.01 7.42
    -5 7 1 o 348.71 337.89 6.70
    -5 -7 1 o 344.17 337.90 6.70
    -4 7 1 o 334.29 336.32 6.28
    -4 -7 1 o 313.06 318.09 7.31
    -3 7 1 o 80.15 87.29 2.58
    -3 -7 1 o 69.84 79.08 2.99
    -2 7 1 o 1717.68 1658.48 25.44
    -2 -7 1 o 1675.34 1691.10 29.26
    -1 7 1 o 963.81 948.13 13.29
    -1 -7 1 o 986.99 968.10 17.41
    0 7 1 o 2254.08 2232.73 29.67
    0 -7 1 o 2315.27 2281.77 47.59
    1 7 1 o 153.29 156.32 3.50
    1 -7 1 o 138.97 146.12 5.15
    2 7 1 o 60.99 66.40 2.27
    2 -7 1 o 62.22 69.61 3.40
    3 7 1 o 111.05 106.19 2.27
    3 -7 1 o 118.47 112.50 3.71
    4 7 1 o 262.28 253.75 4.94
    4 -7 1 o 254.14 248.34 6.28
    5 7 1 o 393.31 395.27 6.80
    5 -7 1 o 391.36 392.57 7.42
    6 7 1 o 134.85 135.70 3.61
    6 -7 1 o 141.03 140.38 4.02
    7 7 1 o 288.86 280.14 7.93
    7 -7 1 o 277.01 283.07 6.28
    8 7 1 o 127.84 131.10 5.15
    8 -7 1 o 127.64 129.83 5.97
    9 7 1 o 54.80 50.31 6.80
    9 -7 1 o 43.99 48.90 6.18
    -9 8 1 o 450.38 439.33 20.09
    -9 -8 1 o 455.43 432.83 13.39
    -8 8 1 o 81.38 86.49 5.15
    -8 -8 1 o 94.88 97.20 4.64
    -7 8 1 o 333.98 326.23 10.51
    -7 -8 1 o 330.58 319.06 8.45
    -6 8 1 o 773.44 750.96 18.85
    -6 -8 1 o 784.36 763.16 13.29
    -5 8 1 o 448.84 442.50 8.24
    -5 -8 1 o 441.42 432.66 9.89
    -4 8 1 o 231.06 225.30 5.05
    -4 -8 1 o 224.37 226.68 5.87
    -3 8 1 o 186.25 187.19 4.22
    -3 -8 1 o 160.91 177.34 4.84
    -2 8 1 o 1197.76 1180.27 20.81
    -2 -8 1 o 1117.51 1156.89 26.06
    -1 8 1 o 1136.88 1148.23 20.50
    -1 -8 1 o 1093.82 1146.49 25.03
    0 8 1 o 176.26 186.08 3.91
    0 -8 1 o 161.94 176.16 5.87
    1 8 1 o 141.96 153.31 3.61
    1 -8 1 o 149.06 155.52 5.56
    2 8 1 o 359.94 375.06 6.70
    2 -8 1 o 364.88 386.98 9.99
    3 8 1 o 83.03 78.09 3.71
    3 -8 1 o 87.77 82.52 4.33
    4 8 1 o 233.43 234.70 6.39
    4 -8 1 o 240.23 238.57 6.18
    5 8 1 o 192.74 186.99 5.97
    5 -8 1 o 198.00 191.41 4.84
    6 8 1 o 265.88 265.85 7.31
    6 -8 1 o 261.86 265.60 5.97
    7 8 1 o 301.22 296.10 9.99
    7 -8 1 o 275.05 278.68 6.49
    8 8 1 o 91.79 91.38 5.77
    8 -8 1 o 103.94 98.84 6.18
    -8 9 1 o 45.43 43.42 4.84
    -8 -9 1 o 37.60 40.18 3.50
    -7 9 1 o 375.18 368.49 11.74
    -7 -9 1 o 376.21 375.21 9.48
    -6 9 1 o 302.76 300.82 7.93
    -6 -9 1 o 308.74 306.89 8.04
    -5 9 1 o 166.58 178.52 5.56
    -5 -9 1 o 185.32 189.14 5.56
    -4 9 1 o 323.57 324.79 8.04
    -4 -9 1 o 310.49 317.59 7.62
    -3 9 1 o 303.69 302.95 7.62
    -3 -9 1 o 308.63 314.70 9.48
    -2 9 1 o 65.83 72.51 3.40
    -2 -9 1 o 67.17 73.90 4.33
    -1 9 1 o 1582.21 1580.74 28.54
    -1 -9 1 o 1630.94 1599.30 35.23
    0 9 1 o 177.29 173.68 5.05
    0 -9 1 o 179.45 183.30 6.59
    1 9 1 o 487.57 477.25 8.65
    1 -9 1 o 474.49 473.74 12.77
    2 9 1 o 21.63 18.84 2.27
    2 -9 1 o 23.28 21.66 2.88
    3 9 1 o 23.08 20.91 2.58
    3 -9 1 o 19.78 20.76 2.78
    4 9 1 o 173.99 187.19 5.67
    4 -9 1 o 190.37 188.87 7.11
    5 9 1 o 316.26 323.37 8.24
    5 -9 1 o 313.37 321.92 6.70
    6 9 1 o 457.90 450.77 10.71
    6 -9 1 o 444.10 438.50 8.86
    7 9 1 o 226.02 208.55 8.76
    7 -9 1 o 209.64 209.95 6.70
    8 9 1 o 79.84 84.38 7.52
    8 -9 1 o 73.35 79.40 5.56
    -8 10 1 o 241.98 238.20 13.91
    -8 -10 1 o 250.33 241.36 10.10
    -7 10 1 o 78.39 75.41 5.56
    -7 -10 1 o 64.08 74.25 5.46
    -6 10 1 o 685.26 661.72 25.14
    -6 -10 1 o 649.10 645.61 17.82
    -5 10 1 o 177.19 174.08 5.97
    -5 -10 1 o 192.02 185.07 7.83
    -4 10 1 o 923.22 907.44 18.13
    -4 -10 1 o 894.69 879.93 22.25
    -3 10 1 o 183.16 187.90 5.77
    -3 -10 1 o 181.20 187.77 7.31
    -2 10 1 o 135.16 147.01 4.84
    -2 -10 1 o 142.37 148.97 6.28
    -1 10 1 o 26.27 26.98 2.47
    -1 -10 1 o 20.91 24.10 2.99
    0 10 1 o 68.92 68.00 3.40
    0 -10 1 o 69.43 70.05 4.43
    1 10 1 o 47.28 51.09 4.12
    1 -10 1 o 40.90 41.97 3.71
    2 10 1 o 407.73 403.12 9.58
    2 -10 1 o 418.04 403.23 11.85
    3 10 1 o 239.10 238.13 6.90
    3 -10 1 o 256.20 252.25 8.55
    4 10 1 o 762.62 750.22 15.76
    4 -10 1 o 744.18 724.78 18.95
    5 10 1 o 208.40 204.14 6.70
    5 -10 1 o 218.60 215.42 6.49
    6 10 1 o 150.51 142.26 6.18
    6 -10 1 o 146.49 142.01 5.46
    7 10 1 o 188.83 181.18 11.23
    7 -10 1 o 178.42 183.43 6.28
    -7 11 1 o 179.87 186.00 8.14
    -7 -11 1 o 177.60 187.99 8.45
    -6 11 1 o 18.95 14.32 3.50
    -6 -11 1 o 11.64 14.27 3.40
    -5 11 1 o 94.57 98.77 4.74
    -5 -11 1 o 94.98 98.64 5.97
    -4 11 1 o 76.64 78.77 4.22
    -4 -11 1 o 84.78 86.77 5.67
    -3 11 1 o 371.27 369.33 9.27
    -3 -11 1 o 357.77 358.43 11.43
    -2 11 1 o 126.19 123.52 4.94
    -2 -11 1 o 136.80 131.73 6.49
    -1 11 1 o 951.86 933.00 23.38
    -1 -11 1 o 952.58 935.01 23.18
    0 11 1 o 916.22 893.81 22.87
    0 -11 1 o 931.67 884.05 22.56
    1 11 1 o 197.27 201.14 7.83
    1 -11 1 o 182.85 189.70 7.42
    2 11 1 o 163.38 163.11 7.31
    2 -11 1 o 174.10 171.84 7.11
    3 11 1 o 142.16 134.14 5.46
    3 -11 1 o 127.53 129.37 6.49
    4 11 1 o 11.02 9.50 2.37
    4 -11 1 < 5.97 10.15 2.78
    5 11 1 o 185.63 171.06 6.49
    5 -11 1 o 176.77 173.32 6.08
    6 11 1 o 173.07 172.84 11.33
    6 -11 1 o 149.48 164.60 7.52
    -6 12 1 o 417.73 413.98 13.49
    -6 -12 1 o 427.00 402.26 13.80
    -5 12 1 o 353.45 333.89 9.58
    -5 -12 1 o 355.92 344.49 12.05
    -4 12 1 o 136.39 134.62 5.56
    -4 -12 1 o 127.12 126.18 6.90
    -3 12 1 o 39.66 39.28 3.81
    -3 -12 1 o 34.82 43.27 4.22
    -2 12 1 o 13.19 13.89 3.19
    -2 -12 1 o 9.79 11.65 2.99
    -1 12 1 o 28.95 34.60 4.02
    -1 -12 1 o 31.93 33.80 3.91
    0 12 1 o 126.30 138.63 6.80
    0 -12 1 o 125.89 130.32 6.59
    1 12 1 o 254.55 262.95 9.68
    1 -12 1 o 282.57 269.22 9.79
    2 12 1 o 168.53 173.11 7.73
    2 -12 1 o 165.85 167.11 7.52
    3 12 1 o 641.58 622.47 17.92
    3 -12 1 o 639.83 649.29 17.41
    4 12 1 o 804.34 801.46 21.02
    4 -12 1 o 778.59 798.06 20.50
    5 12 1 o 244.97 245.93 9.89
    5 -12 1 o 255.99 246.13 7.73
    -4 13 1 o 123.51 112.01 7.01
    -4 -13 1 o 110.54 116.47 6.90
    -3 13 1 o 48.01 50.38 4.94
    -3 -13 1 o 38.53 43.16 4.64
    -2 13 1 o 762.01 759.82 20.71
    -2 -13 1 o 787.24 768.18 20.60
    -1 13 1 o 163.79 165.87 7.83
    -1 -13 1 o 162.97 158.61 7.73
    0 13 1 o 452.44 452.57 14.01
    0 -13 1 o 430.91 450.82 13.60
    1 13 1 o 88.08 92.05 6.18
    1 -13 1 o 80.35 87.30 6.08
    2 13 1 o 284.84 282.07 10.82
    2 -13 1 o 294.42 287.17 10.71
    3 13 1 < 5.15 8.30 3.09
    3 -13 1 o 13.29 11.42 3.61
    4 13 1 o 31.11 37.17 4.33
    4 -13 1 o 33.69 36.35 4.53
    -1 14 1 o 58.20 55.98 5.46
    -1 -14 1 o 59.23 55.31 5.56
    0 14 1 o 64.69 73.92 5.77
    0 -14 1 o 76.64 74.46 6.18
    1 14 1 o 141.65 137.63 7.73
    1 -14 1 o 127.33 135.81 7.31
    -11 0 2 o 148.96 150.44 6.90
    -10 0 2 o 19.57 20.15 3.09
    -9 0 2 o 182.34 173.71 5.25
    -8 0 2 o 21.22 16.40 2.06
    -7 0 2 o 189.55 184.98 4.84
    -6 0 2 o 161.84 163.39 4.22
    -5 0 2 o 171.83 186.10 3.40
    -4 0 2 o 575.65 548.38 8.86
    -3 0 2 o 4084.15 3985.43 51.92
    -2 0 2 o 9189.18 8973.22 129.90
    -1 0 2 o 12.67 22.27 1.13
    0 0 2 o 3786.23 3710.86 62.02
    1 0 2 o 408.87 397.56 5.67
    2 0 2 o 216.54 169.89 4.33
    3 0 2 o 1106.18 1086.29 19.06
    4 0 2 o 295.45 270.77 7.73
    5 0 2 o 3001.97 3097.92 62.02
    6 0 2 o 28.33 29.17 2.88
    7 0 2 o 646.11 668.07 15.97
    8 0 2 o 745.63 738.97 18.44
    9 0 2 < 1.03 1.46 2.27
    10 0 2 o 9.37 13.48 2.99
    -11 1 2 o 16.69 13.49 3.19
    -11 -1 2 o 16.69 11.09 4.53
    -10 1 2 o 67.99 60.92 4.74
    -10 -1 2 o 63.97 62.63 4.43
    -9 1 2 o 147.83 142.27 4.74
    -9 -1 2 o 134.23 137.63 5.87
    -8 1 2 o 360.04 371.26 8.24
    -8 -1 2 o 374.56 373.04 8.04
    -7 1 2 o 1548.32 1513.43 26.99
    -7 -1 2 o 1518.55 1475.36 26.68
    -6 1 2 o 38.42 41.65 1.65
    -6 -1 2 o 38.53 40.96 2.06
    -5 1 2 o 753.87 771.96 10.30
    -5 -1 2 o 764.79 761.05 13.60
    -4 1 2 o 2833.95 2700.37 36.16
    -4 -1 2 o 2806.66 2693.30 40.38
    -3 1 2 o 24.72 25.54 1.03
    -3 -1 2 o 22.66 25.57 0.93
    -2 1 2 o 1514.53 1446.40 25.44
    -2 -1 2 o 1526.69 1430.03 25.34
    -1 1 2 o 393.62 383.51 5.97
    -1 -1 2 o 388.78 379.96 6.90
    0 1 2 o 1431.30 1375.79 23.90
    0 -1 2 o 1435.73 1345.97 20.60
    1 1 2 o 191.09 200.60 2.99
    1 -1 2 o 184.40 190.44 2.37
    2 1 2 o 2985.08 2991.81 49.55
    2 -1 2 o 3015.98 2982.62 49.55
    3 1 2 o 2692.51 2745.83 45.53
    3 -1 2 o 2784.92 2776.37 45.53
    4 1 2 o 390.84 369.29 9.48
    4 -1 2 o 370.03 357.05 7.52
    5 1 2 o 1063.84 1053.23 23.18
    5 -1 2 o 1021.60 1009.93 23.08
    6 1 2 o 217.05 227.93 7.11
    6 -1 2 o 241.57 244.78 7.31
    7 1 2 o 137.32 130.42 5.67
    7 -1 2 o 114.55 121.27 5.25
    8 1 2 o 61.60 63.68 4.53
    8 -1 2 o 67.37 69.49 4.53
    9 1 2 o 57.69 60.33 4.53
    9 -1 2 o 42.24 57.20 4.02
    10 1 2 o 545.98 508.31 15.14
    10 -1 2 o 527.34 518.87 14.94
    -11 2 2 o 232.20 230.17 8.86
    -11 -2 2 o 230.14 233.95 12.36
    -10 2 2 < 3.61 3.16 2.37
    -10 -2 2 < 3.19 4.40 3.19
    -9 2 2 o 605.94 571.20 12.26
    -9 -2 2 o 545.26 552.46 14.73
    -8 2 2 o 204.69 197.44 5.56
    -8 -2 2 o 194.90 198.96 5.15
    -7 2 2 o 428.03 439.60 7.62
    -7 -2 2 o 449.77 449.96 8.86
    -6 2 2 o 783.74 787.87 12.16
    -6 -2 2 o 746.86 748.04 13.91
    -5 2 2 o 2662.54 2570.66 39.25
    -5 -2 2 o 2774.51 2638.55 45.22
    -4 2 2 o 214.48 210.31 3.40
    -4 -2 2 o 207.58 199.03 4.33
    -3 2 2 o 584.61 606.59 7.93
    -3 -2 2 o 584.92 595.48 7.93
    -2 2 2 o 9476.29 9950.43 196.14
    -2 -2 2 o 9940.78 10107.50 124.03
    -1 2 2 o 4697.19 4747.28 67.58
    -1 -2 2 o 4826.38 4808.94 67.58
    0 2 2 o 2237.60 2392.84 38.53
    0 -2 2 o 2405.82 2400.84 33.38
    1 2 2 o 7523.73 7435.45 124.55
    1 -2 2 o 7684.54 7449.88 107.65
    2 2 2 o 701.74 659.61 10.71
    2 -2 2 o 699.58 658.70 9.48
    3 2 2 o 587.91 598.00 10.92
    3 -2 2 o 597.49 614.56 10.82
    4 2 2 o 884.70 871.33 19.37
    4 -2 2 o 872.85 877.58 15.66
    5 2 2 o 1708.30 1724.75 36.47
    5 -2 2 o 1721.70 1698.36 36.57
    6 2 2 o 198.82 208.76 6.70
    6 -2 2 o 198.72 209.73 6.70
    7 2 2 o 364.67 382.45 10.30
    7 -2 2 o 363.85 362.35 10.40
    8 2 2 o 314.20 299.38 9.58
    8 -2 2 o 296.89 305.33 9.48
    9 2 2 o 24.31 21.23 3.40
    9 -2 2 o 18.54 19.34 3.19
    10 2 2 o 75.51 75.86 5.46
    10 -2 2 o 72.42 71.96 5.36
    -11 3 2 o 215.20 212.50 8.45
    -11 -3 2 o 220.04 233.39 12.05
    -10 3 2 o 347.78 338.78 11.02
    -10 -3 2 o 351.59 355.37 15.45
    -9 3 2 o 189.14 192.83 5.67
    -9 -3 2 o 182.34 194.12 9.99
    -8 3 2 o 605.11 603.99 12.36
    -8 -3 2 o 610.26 607.83 14.83
    -7 3 2 o 745.11 748.36 11.95
    -7 -3 2 o 710.81 711.87 13.39
    -6 3 2 o 773.96 778.70 12.36
    -6 -3 2 o 756.44 767.46 13.80
    -5 3 2 o 938.47 955.55 14.42
    -5 -3 2 o 947.74 939.22 16.38
    -4 3 2 o 547.01 541.41 7.42
    -4 -3 2 o 501.48 510.90 8.24
    -3 3 2 o 221.79 216.47 4.02
    -3 -3 2 o 227.56 220.70 4.64
    -2 3 2 o 2038.57 1991.22 34.20
    -2 -3 2 o 2055.16 1975.63 33.89
    -1 3 2 o 1726.74 1787.79 29.15
    -1 -3 2 o 1756.83 1764.73 25.14
    0 3 2 o 581.11 628.73 8.04
    0 -3 2 o 601.61 632.36 9.07
    1 3 2 o 127.43 124.77 3.09
    1 -3 2 o 117.95 114.06 2.68
    2 3 2 o 2498.54 2404.78 41.62
    2 -3 2 o 2490.50 2439.78 32.04
    3 3 2 o 527.34 517.64 8.34
    3 -3 2 o 483.86 481.40 8.14
    4 3 2 o 227.35 230.48 4.64
    4 -3 2 o 225.81 223.75 5.15
    5 3 2 o 244.25 248.37 7.42
    5 -3 2 o 259.39 257.91 5.97
    6 3 2 o 156.48 159.90 5.77
    6 -3 2 o 156.48 166.67 5.77
    7 3 2 o 407.43 406.18 11.43
    7 -3 2 o 421.54 420.22 11.54
    8 3 2 o 686.49 675.75 17.20
    8 -3 2 o 671.87 682.34 17.20
    9 3 2 o 14.01 13.05 2.88
    9 -3 2 < 7.31 11.61 2.78
    10 3 2 o 645.60 623.53 17.20
    10 -3 2 o 644.77 629.12 25.14
    -11 4 2 o 18.03 19.51 3.30
    -11 -4 2 o 21.32 19.75 4.84
    -10 4 2 o 69.84 67.05 4.94
    -10 -4 2 o 78.19 68.99 7.73
    -9 4 2 o 366.94 353.81 11.02
    -9 -4 2 o 354.79 352.70 15.25
    -8 4 2 o 150.51 152.24 6.08
    -8 -4 2 o 145.87 139.93 8.45
    -7 4 2 o 1371.65 1354.20 24.31
    -7 -4 2 o 1343.94 1342.62 29.15
    -6 4 2 o 830.30 828.20 13.39
    -6 -4 2 o 882.53 872.28 15.25
    -5 4 2 o 820.21 824.33 11.23
    -5 -4 2 o 804.14 804.84 12.57
    -4 4 2 o 133.10 142.66 3.09
    -4 -4 2 o 159.67 162.32 2.99
    -3 4 2 o 1189.42 1218.75 17.92
    -3 -4 2 o 1215.27 1187.55 20.50
    -2 4 2 o 932.08 897.08 14.22
    -2 -4 2 o 960.41 909.03 12.67
    -1 4 2 o 753.87 691.89 16.79
    -1 -4 2 o 779.11 725.77 11.64
    0 4 2 o 62.12 72.78 2.16
    0 -4 2 o 62.94 73.89 1.34
    1 4 2 o 1493.52 1445.80 25.75
    1 -4 2 o 1535.44 1475.79 25.44
    2 4 2 o 315.64 327.83 5.67
    2 -4 2 o 347.68 353.75 5.56
    3 4 2 o 112.49 109.39 2.88
    3 -4 2 o 105.18 107.63 2.68
    4 4 2 o 64.69 69.98 2.37
    4 -4 2 o 65.72 68.22 2.16
    5 4 2 o 1715.31 1730.74 25.75
    5 -4 2 o 1668.23 1692.04 25.34
    6 4 2 o 368.18 364.28 9.99
    6 -4 2 o 354.99 355.91 7.93
    7 4 2 o 203.56 204.83 7.11
    7 -4 2 o 183.88 200.97 6.90
    8 4 2 o 176.88 171.68 6.90
    8 -4 2 o 164.93 168.00 6.90
    9 4 2 o 146.38 135.69 6.59
    9 -4 2 o 145.05 135.80 6.70
    10 4 2 o 78.50 71.88 5.25
    10 -4 2 o 69.74 76.41 8.04
    -10 5 2 o 200.06 208.12 7.93
    -10 -5 2 o 199.64 204.30 11.02
    -9 5 2 o 135.36 137.20 6.28
    -9 -5 2 o 149.58 143.66 8.96
    -8 5 2 o 1043.44 1025.79 24.72
    -8 -5 2 o 1105.66 1025.80 35.03
    -7 5 2 o 252.90 244.80 6.39
    -7 -5 2 o 253.32 245.98 7.11
    -6 5 2 o 345.31 341.42 6.39
    -6 -5 2 o 330.89 325.45 7.42
    -5 5 2 o 1040.46 1024.12 16.07
    -5 -5 2 o 1031.29 1003.82 18.44
    -4 5 2 o 460.17 478.60 7.83
    -4 -5 2 o 472.33 474.84 11.33
    -3 5 2 o 117.54 121.33 2.88
    -3 -5 2 o 133.30 135.50 3.61
    -2 5 2 o 446.67 444.16 7.42
    -2 -5 2 o 458.73 443.45 7.31
    -1 5 2 o 151.23 145.76 3.61
    -1 -5 2 o 117.13 118.26 2.58
    0 5 2 o 112.80 104.02 3.09
    0 -5 2 o 118.06 107.17 4.02
    1 5 2 o 560.92 562.74 10.51
    1 -5 2 o 573.18 569.75 12.88
    2 5 2 o 91.17 91.66 3.09
    2 -5 2 o 98.17 96.21 2.37
    3 5 2 o 603.98 588.52 9.89
    3 -5 2 o 600.48 586.03 11.23
    4 5 2 o 634.99 649.48 10.51
    4 -5 2 o 628.19 636.71 10.40
    5 5 2 o 21.32 23.23 1.75
    5 -5 2 o 24.00 26.17 1.65
    6 5 2 o 26.37 25.75 2.88
    6 -5 2 o 24.72 24.99 1.85
    7 5 2 o 717.71 692.53 17.51
    7 -5 2 o 702.87 704.91 14.01
    8 5 2 o 311.93 304.43 9.68
    8 -5 2 o 287.21 289.03 9.58
    9 5 2 o 98.28 90.22 5.67
    9 -5 2 o 95.70 95.21 6.28
    -10 6 2 o 59.44 54.95 4.94
    -10 -6 2 o 56.25 56.65 6.70
    -9 6 2 o 496.64 508.13 13.91
    -9 -6 2 o 506.01 501.95 19.68
    -8 6 2 o 66.14 63.67 4.33
    -8 -6 2 o 47.59 60.90 5.46
    -7 6 2 o 238.58 235.43 6.28
    -7 -6 2 o 248.78 253.19 8.14
    -6 6 2 o 820.31 821.56 13.49
    -6 -6 2 o 858.74 847.57 15.66
    -5 6 2 o 492.41 517.53 8.65
    -5 -6 2 o 507.87 516.22 8.76
    -4 6 2 o 2656.87 2678.94 39.04
    -4 -6 2 o 2676.13 2710.07 45.33
    -3 6 2 o 189.14 190.85 4.02
    -3 -6 2 o 187.69 189.07 4.64
    -2 6 2 o 1251.53 1200.79 22.05
    -2 -6 2 o 1244.22 1207.88 18.54
    -1 6 2 o 343.76 337.75 7.21
    -1 -6 2 o 346.03 332.29 5.77
    0 6 2 o 2329.59 2353.89 39.87
    0 -6 2 o 2385.73 2340.13 48.93
    1 6 2 o 681.24 677.83 12.67
    1 -6 2 o 700.30 697.47 15.76
    2 6 2 o 1055.91 1037.55 16.28
    2 -6 2 o 1044.78 1030.13 22.97
    3 6 2 o 29.67 32.80 1.75
    3 -6 2 o 31.32 32.09 2.06
    4 6 2 o 106.21 108.87 3.19
    4 -6 2 o 108.89 107.63 3.09
    5 6 2 o 325.53 323.92 6.59
    5 -6 2 o 329.03 318.95 6.49
    6 6 2 o 29.26 31.92 2.47
    6 -6 2 o 35.33 33.80 2.16
    7 6 2 o 568.54 566.96 14.73
    7 -6 2 o 572.97 566.40 10.30
    8 6 2 o 22.87 23.21 3.40
    8 -6 2 o 11.13 17.54 2.99
    9 6 2 o 202.63 203.53 11.85
    9 -6 2 o 178.53 199.81 11.54
    -10 7 2 o 94.88 99.28 9.07
    -10 -7 2 o 111.67 100.95 6.39
    -9 7 2 o 72.83 81.04 5.67
    -9 -7 2 o 94.57 86.30 5.67
    -8 7 2 o 79.22 85.45 4.33
    -8 -7 2 o 81.69 78.46 5.05
    -7 7 2 o 400.83 398.87 9.07
    -7 -7 2 o 388.16 379.30 9.37
    -6 7 2 o 15.04 15.54 1.65
    -6 -7 2 o 11.13 12.73 1.65
    -5 7 2 o 215.40 214.77 4.84
    -5 -7 2 o 229.41 226.13 5.97
    -4 7 2 o 732.96 719.54 12.05
    -4 -7 2 o 722.24 714.98 13.91
    -3 7 2 o 255.27 249.26 5.05
    -3 -7 2 o 233.23 234.86 5.77
    -2 7 2 o 195.63 194.10 5.05
    -2 -7 2 o 184.71 184.95 4.64
    -1 7 2 o 258.16 260.88 6.08
    -1 -7 2 o 267.63 268.60 5.87
    0 7 2 o 996.88 1009.43 18.13
    0 -7 2 o 1009.65 992.84 22.35
    1 7 2 o 324.81 313.49 7.21
    1 -7 2 o 340.77 319.60 8.96
    2 7 2 o 1118.64 1133.62 15.56
    2 -7 2 o 1095.88 1145.74 24.52
    3 7 2 o 1361.76 1351.52 18.95
    3 -7 2 o 1394.73 1375.13 29.87
    4 7 2 o 515.70 533.28 8.45
    4 -7 2 o 540.42 540.80 9.27
    5 7 2 o 803.52 777.88 13.91
    5 -7 2 o 810.53 776.12 13.39
    6 7 2 o 273.20 274.33 7.52
    6 -7 2 o 294.83 282.35 6.28
    7 7 2 o 466.66 473.63 13.39
    7 -7 2 o 480.15 486.56 10.71
    8 7 2 o 140.20 138.82 6.59
    8 -7 2 o 134.64 139.05 6.49
    9 7 2 o 190.68 176.88 11.74
    9 -7 2 o 170.59 182.61 11.02
    -9 8 2 o 82.31 71.47 8.45
    -9 -8 2 o 72.93 79.52 4.94
    -8 8 2 o 81.07 73.66 8.04
    -8 -8 2 o 70.36 70.26 4.22
    -7 8 2 o 67.58 67.80 4.74
    -7 -8 2 o 62.02 68.99 3.81
    -6 8 2 o 130.01 128.04 3.81
    -6 -8 2 o 126.81 126.26 4.74
    -5 8 2 o 542.07 532.98 9.68
    -5 -8 2 o 542.27 535.17 11.43
    -4 8 2 o 637.66 640.90 10.92
    -4 -8 2 o 629.94 636.13 12.67
    -3 8 2 o 109.71 117.45 3.30
    -3 -8 2 o 123.82 135.09 3.91
    -2 8 2 o 1793.09 1812.80 31.63
    -2 -8 2 o 1808.74 1771.41 31.11
    -1 8 2 o 316.26 309.19 7.31
    -1 -8 2 o 322.23 332.00 9.07
    0 8 2 o 694.43 691.10 13.29
    0 -8 2 o 660.43 661.74 16.28
    1 8 2 o 1147.90 1143.50 21.02
    1 -8 2 o 1192.30 1163.54 26.06
    2 8 2 o 641.99 636.85 12.46
    2 -8 2 o 626.54 648.06 15.35
    3 8 2 o 54.08 48.84 3.19
    3 -8 2 o 39.97 46.22 3.30
    4 8 2 o 91.17 90.21 3.50
    4 -8 2 o 92.82 90.30 4.74
    5 8 2 o 158.85 155.13 5.46
    5 -8 2 o 154.11 153.67 4.33
    6 8 2 o 23.59 25.52 2.68
    6 -8 2 o 31.01 32.63 2.37
    7 8 2 o 161.94 156.13 7.21
    7 -8 2 o 145.66 147.91 5.46
    8 8 2 o 252.18 246.15 9.37
    8 -8 2 o 258.36 253.19 13.39
    -9 9 2 o 147.93 166.82 10.92
    -9 -9 2 o 170.59 170.67 7.62
    -8 9 2 o 67.68 75.06 7.73
    -8 -9 2 o 71.29 72.70 4.43
    -7 9 2 o 53.16 57.41 4.53
    -7 -9 2 o 53.16 52.50 3.71
    -6 9 2 o 79.63 83.45 4.22
    -6 -9 2 o 94.47 88.59 4.22
    -5 9 2 o 278.45 274.05 7.31
    -5 -9 2 o 259.70 260.06 7.11
    -4 9 2 o 216.43 213.83 6.28
    -4 -9 2 o 219.22 216.45 6.08
    -3 9 2 o 75.72 70.26 3.71
    -3 -9 2 o 79.73 74.15 4.84
    -2 9 2 o 83.34 76.94 2.88
    -2 -9 2 o 77.88 76.79 4.53
    -1 9 2 o 6.59 10.93 1.75
    -1 -9 2 o 8.86 11.42 2.27
    0 9 2 o 732.75 737.33 14.32
    0 -9 2 o 714.21 718.87 17.62
    1 9 2 o 195.42 192.14 5.46
    1 -9 2 o 196.55 184.36 6.90
    2 9 2 o 427.10 426.55 12.05
    2 -9 2 o 417.01 421.53 11.43
    3 9 2 o 700.92 709.96 17.72
    3 -9 2 o 687.42 692.90 17.10
    4 9 2 o 379.71 360.14 11.23
    4 -9 2 o 342.32 355.56 10.40
    5 9 2 o 202.43 197.38 7.73
    5 -9 2 o 191.92 190.04 5.97
    6 9 2 o 597.70 583.30 15.97
    6 -9 2 o 587.09 577.66 12.67
    7 9 2 o 273.20 285.89 14.01
    7 -9 2 o 290.30 283.74 7.93
    -8 10 2 o 204.59 195.08 12.57
    -8 -10 2 o 209.53 203.08 9.17
    -7 10 2 o 273.92 267.47 9.79
    -7 -10 2 o 272.58 255.27 10.40
    -6 10 2 o 73.45 78.39 5.36
    -6 -10 2 o 82.62 89.16 5.67
    -5 10 2 o 730.79 751.57 15.56
    -5 -10 2 o 798.16 769.63 19.78
    -4 10 2 o 23.28 22.56 2.78
    -4 -10 2 o 18.34 20.60 3.30
    -3 10 2 o 299.26 291.93 7.73
    -3 -10 2 o 275.88 289.62 9.48
    -2 10 2 o 169.98 176.18 5.46
    -2 -10 2 o 151.33 164.06 6.59
    -1 10 2 o 289.27 287.61 7.42
    -1 -10 2 o 289.47 293.05 9.27
    0 10 2 o 127.53 130.37 4.64
    0 -10 2 o 126.19 127.99 5.77
    1 10 2 o 602.64 623.98 16.17
    1 -10 2 o 618.30 604.39 15.76
    2 10 2 o 91.58 94.60 5.46
    2 -10 2 o 93.95 94.44 5.15
    3 10 2 o 267.12 275.24 9.48
    3 -10 2 o 265.27 279.32 8.76
    4 10 2 o 188.52 199.18 8.04
    4 -10 2 o 196.35 205.60 7.42
    5 10 2 o 18.13 18.33 3.40
    5 -10 2 o 12.36 17.09 2.27
    6 10 2 o 155.14 148.91 8.76
    6 -10 2 o 155.45 152.15 7.01
    7 10 2 o 55.63 55.31 7.31
    7 -10 2 o 46.05 54.16 7.01
    -7 11 2 o 76.44 69.93 5.77
    -7 -11 2 o 65.00 76.81 5.77
    -6 11 2 < 8.04 14.76 2.99
    -6 -11 2 o 16.38 16.68 3.61
    -5 11 2 o 94.47 95.35 4.64
    -5 -11 2 o 97.56 93.87 6.28
    -4 11 2 o 437.61 420.02 10.61
    -4 -11 2 o 435.76 435.64 13.29
    -3 11 2 o 648.17 644.75 14.01
    -3 -11 2 o 649.10 633.41 17.41
    -2 11 2 o 78.70 83.26 4.12
    -2 -11 2 o 92.61 88.81 5.56
    -1 11 2 o 127.94 137.02 6.49
    -1 -11 2 o 148.75 147.43 6.59
    0 11 2 o 762.83 787.82 19.78
    0 -11 2 o 787.24 801.15 19.57
    1 11 2 o 72.01 72.34 5.36
    1 -11 2 o 72.83 72.37 5.05
    2 11 2 o 59.96 64.40 4.94
    2 -11 2 o 60.37 61.60 4.74
    3 11 2 o 94.36 92.27 5.97
    3 -11 2 o 83.03 94.68 5.36
    4 11 2 o 15.04 12.51 3.40
    4 -11 2 o 10.71 13.11 3.09
    5 11 2 o 24.52 25.09 3.91
    5 -11 2 o 29.57 27.80 2.99
    6 11 2 o 176.67 164.97 12.16
    6 -11 2 o 172.24 163.41 7.83
    -6 12 2 o 456.87 427.59 14.42
    -6 -12 2 o 474.39 437.18 14.83
    -5 12 2 o 174.71 171.64 6.28
    -5 -12 2 o 157.61 158.31 8.04
    -4 12 2 o 423.91 416.51 10.71
    -4 -12 2 o 436.99 425.41 13.60
    -3 12 2 o 44.71 40.57 3.81
    -3 -12 2 o 30.49 38.85 4.12
    -2 12 2 o 14.42 16.59 3.30
    -2 -12 2 o 16.07 19.56 3.50
    -1 12 2 o 198.20 198.62 8.55
    -1 -12 2 o 218.80 203.09 8.45
    0 12 2 o 50.68 46.36 4.74
    0 -12 2 o 41.72 43.11 4.33
    1 12 2 o 49.65 52.16 4.84
    1 -12 2 o 48.11 51.09 4.53
    2 12 2 o 426.69 393.13 13.39
    2 -12 2 o 408.97 392.73 12.67
    3 12 2 o 110.43 110.39 6.59
    3 -12 2 o 99.51 106.01 6.28
    4 12 2 o 99.00 96.26 6.49
    4 -12 2 o 98.17 102.26 6.28
    5 12 2 o 31.21 40.81 4.43
    5 -12 2 o 35.54 36.54 3.50
    -4 13 2 o 324.70 329.24 11.74
    -4 -13 2 o 341.29 337.23 11.95
    -3 13 2 o 283.81 259.73 10.61
    -3 -13 2 o 256.92 253.40 10.30
    -2 13 2 o 224.16 214.15 9.27
    -2 -13 2 o 214.48 209.68 9.07
    -1 13 2 o 184.40 186.46 8.45
    -1 -13 2 o 195.52 192.28 8.45
    0 13 2 o 79.01 77.41 5.77
    0 -13 2 o 70.36 74.96 5.56
    1 13 2 o 175.13 181.77 8.34
    1 -13 2 o 165.34 179.71 8.04
    2 13 2 o 85.91 82.25 6.28
    2 -13 2 o 82.00 80.23 6.08
    3 13 2 o 19.99 25.48 3.81
    3 -13 2 o 20.09 25.22 3.81
    -11 0 3 o 1315.09 1277.59 30.60
    -10 0 3 o 76.54 77.33 4.84
    -9 0 3 o 240.34 242.12 8.04
    -8 0 3 o 395.79 401.74 8.55
    -7 0 3 < 3.40 1.02 1.24
    -6 0 3 o 1255.04 1259.41 21.94
    -5 0 3 < 1.55 1.92 0.93
    -4 0 3 o 419.27 474.57 6.59
    -3 0 3 o 4125.56 3819.26 58.62
    -2 0 3 o 172.96 182.17 4.43
    -1 0 3 < 2.37 5.57 0.82
    0 0 3 o 3725.24 3370.81 75.10
    1 0 3 o 36.98 28.09 3.09
    2 0 3 o 34.20 32.76 1.55
    3 0 3 o 243.53 245.79 5.05
    4 0 3 o 259.19 254.45 5.56
    5 0 3 o 1116.58 1104.89 24.83
    6 0 3 o 414.12 434.68 11.23
    7 0 3 o 1612.50 1603.87 35.64
    8 0 3 o 10.92 16.40 2.78
    9 0 3 o 514.15 507.65 14.53
    10 0 3 o 239.92 232.15 9.27
    -11 1 3 o 32.45 31.11 3.81
    -11 -1 3 o 29.05 31.78 5.36
    -10 1 3 o 22.05 18.64 3.19
    -10 -1 3 o 18.75 19.26 2.99
    -9 1 3 o 730.07 732.32 18.23
    -9 -1 3 o 745.83 746.37 18.03
    -8 1 3 o 511.47 479.57 13.19
    -8 -1 3 o 490.15 490.88 9.99
    -7 1 3 o 49.45 50.82 3.61
    -7 -1 3 o 44.50 47.94 2.37
    -6 1 3 o 2727.02 2770.75 46.36
    -6 -1 3 o 2818.09 2732.10 57.28
    -5 1 3 o 489.32 474.53 7.83
    -5 -1 3 o 520.33 498.95 11.74
    -4 1 3 o 2291.89 2259.85 32.66
    -4 -1 3 o 2238.22 2270.79 32.55
    -3 1 3 o 190.48 207.29 3.50
    -3 -1 3 o 205.72 217.67 4.02
    -2 1 3 o 2049.80 1946.34 29.46
    -2 -1 3 o 2021.47 1982.89 41.52
    -1 1 3 o 4012.97 4172.16 66.14
    -1 -1 3 o 4040.88 4142.80 80.97
    0 1 3 o 998.32 981.83 16.79
    0 -1 3 o 973.39 987.70 16.79
    1 1 3 o 5848.70 5935.68 167.19
    1 -1 3 o 5885.58 5930.41 117.75
    2 1 3 o 210.36 218.92 4.53
    2 -1 3 o 226.74 231.50 4.53
    3 1 3 o 56.35 55.76 2.06
    3 -1 3 o 55.32 56.50 1.96
    4 1 3 o 421.85 425.84 10.51
    4 -1 3 o 416.39 421.34 8.24
    5 1 3 o 67.06 65.21 3.71
    5 -1 3 o 83.34 79.24 4.02
    6 1 3 o 303.48 304.12 9.07
    6 -1 3 o 315.64 316.38 9.27
    7 1 3 o 392.70 393.83 10.92
    7 -1 3 o 354.06 379.28 10.71
    8 1 3 o 141.96 148.71 6.39
    8 -1 3 o 134.74 141.26 6.39
    9 1 3 o 72.93 72.87 5.25
    9 -1 3 o 65.62 69.63 5.05
    10 1 3 o 249.09 239.11 9.48
    10 -1 3 o 246.62 229.90 9.37
    -11 2 3 o 763.65 759.89 19.57
    -11 -2 3 o 728.42 745.39 27.30
    -10 2 3 o 115.27 104.26 5.87
    -10 -2 3 o 101.88 105.80 5.67
    -9 2 3 o 131.96 133.39 5.97
    -9 -2 3 o 132.79 127.10 5.67
    -8 2 3 o 157.20 155.62 6.39
    -8 -2 3 o 179.45 174.70 6.08
    -7 2 3 o 54.80 60.70 2.58
    -7 -2 3 o 62.32 68.68 2.47
    -6 2 3 o 352.11 363.67 7.21
    -6 -2 3 o 351.80 356.63 7.01
    -5 2 3 o 380.13 393.28 7.52
    -5 -2 3 o 374.77 388.21 9.17
    -4 2 3 o 2470.93 2501.87 36.57
    -4 -2 3 o 2629.98 2518.71 42.24
    -3 2 3 o 265.06 253.37 6.49
    -3 -2 3 o 245.38 235.85 4.94
    -2 2 3 o 1491.25 1472.75 24.93
    -2 -2 3 o 1475.90 1472.41 24.83
    -1 2 3 o 2399.74 2405.84 34.41
    -1 -2 3 o 2365.75 2402.35 68.40
    0 2 3 o 691.03 740.37 14.83
    0 -2 3 o 711.22 728.63 14.83
    1 2 3 o 1433.67 1403.83 24.52
    1 -2 3 o 1449.94 1407.83 24.21
    2 2 3 o 612.22 604.94 9.58
    2 -2 3 o 615.52 592.08 9.37
    3 2 3 o 309.77 313.55 8.14
    3 -2 3 o 325.53 328.12 5.46
    4 2 3 o 862.96 857.05 19.26
    4 -2 3 o 853.17 850.54 15.35
    5 2 3 o 116.72 114.72 4.74
    5 -2 3 o 118.67 121.18 4.84
    6 2 3 o 267.84 278.81 8.24
    6 -2 3 o 263.72 285.70 8.24
    7 2 3 o 1222.18 1227.58 27.61
    7 -2 3 o 1196.22 1193.58 27.61
    8 2 3 o 45.33 49.36 4.12
    8 -2 3 o 53.36 58.07 4.43
    9 2 3 o 54.80 55.79 4.64
    9 -2 3 o 60.26 56.66 4.94
    -11 3 3 o 22.35 30.38 3.61
    -11 -3 3 o 26.99 28.53 5.15
    -10 3 3 o 119.09 119.01 6.08
    -10 -3 3 o 112.60 118.53 8.24
    -9 3 3 o 279.69 269.95 9.27
    -9 -3 3 o 289.16 290.96 12.88
    -8 3 3 o 13.49 14.46 2.58
    -8 -3 3 o 10.40 11.71 2.06
    -7 3 3 o 235.90 231.59 5.77
    -7 -3 3 o 236.01 232.35 5.36
    -6 3 3 o 1714.69 1719.80 29.77
    -6 -3 3 o 1744.77 1730.11 36.47
    -5 3 3 o 1368.87 1366.47 20.50
    -5 -3 3 o 1404.20 1389.47 29.15
    -4 3 3 o 70.87 71.64 2.06
    -4 -3 3 o 74.48 76.43 2.47
    -3 3 3 o 1811.84 1822.44 37.39
    -3 -3 3 o 1793.91 1807.70 26.06
    -2 3 3 o 3453.39 3185.44 56.45
    -2 -3 3 o 3376.43 3126.79 56.25
    -1 3 3 o 138.35 158.94 3.19
    -1 -3 3 o 116.10 141.29 2.99
    0 3 3 o 465.01 471.57 8.65
    0 -3 3 o 465.63 469.42 10.30
    1 3 3 o 4866.86 4833.96 80.35
    1 -3 3 o 4895.91 4749.62 80.04
    2 3 3 o 1189.21 1211.45 25.86
    2 -3 3 o 1210.02 1207.53 20.50
    3 3 3 o 244.87 247.72 5.56
    3 -3 3 o 253.62 256.61 4.64
    4 3 3 o 400.21 405.87 10.30
    4 -3 3 o 420.30 424.19 7.11
    5 3 3 o 339.23 351.11 9.58
    5 -3 3 o 368.80 387.48 7.62
    6 3 3 o 1142.03 1130.80 25.65
    6 -3 3 o 1124.00 1130.46 20.50
    7 3 3 o 30.29 36.10 3.30
    7 -3 3 o 37.19 39.13 3.61
    8 3 3 o 588.53 565.88 15.56
    8 -3 3 o 571.43 578.45 15.56
    9 3 3 o 167.09 162.47 7.31
    9 -3 3 o 165.96 170.06 7.42
    -11 4 3 o 371.78 356.07 11.85
    -11 -4 3 o 334.39 348.70 15.97
    -10 4 3 o 173.68 172.59 7.42
    -10 -4 3 o 175.95 169.94 10.40
    -9 4 3 o 138.97 137.68 6.39
    -9 -4 3 o 136.39 142.00 8.55
    -8 4 3 o 87.77 99.74 4.84
    -8 -4 3 o 103.01 105.22 6.90
    -7 4 3 o 137.01 142.25 4.33
    -7 -4 3 o 144.32 145.13 4.94
    -6 4 3 o 849.05 860.07 13.39
    -6 -4 3 o 865.95 853.80 15.04
    -5 4 3 o 272.06 269.74 5.05
    -5 -4 3 o 271.65 266.27 4.22
    -4 4 3 o 1041.49 1053.48 15.76
    -4 -4 3 o 1021.60 1020.52 15.45
    -3 4 3 o 257.33 273.62 7.11
    -3 -4 3 o 269.39 275.71 4.53
    -2 4 3 o 149.78 147.46 4.74
    -2 -4 3 o 154.63 156.76 3.09
    -1 4 3 o 37.81 41.82 1.75
    -1 -4 3 o 36.16 38.70 1.65
    0 4 3 o 2320.22 2246.14 39.15
    0 -4 3 o 2349.68 2248.86 38.84
    1 4 3 o 244.97 234.09 7.11
    1 -4 3 o 279.58 267.66 5.25
    2 4 3 o 985.03 991.22 22.35
    2 -4 3 o 1040.46 994.31 17.82
    3 4 3 o 2834.68 2824.40 47.18
    3 -4 3 o 2775.54 2815.43 40.59
    4 4 3 o 572.25 565.34 11.33
    4 -4 3 o 587.81 586.13 9.58
    5 4 3 o 70.36 67.06 4.02
    5 -4 3 o 74.79 75.26 2.58
    6 4 3 o 939.60 923.79 21.63
    6 -4 3 o 925.70 909.39 17.31
    7 4 3 o 25.65 28.85 3.09
    7 -4 3 o 25.86 27.97 3.30
    8 4 3 < 5.46 4.93 2.47
    8 -4 3 < 2.88 6.13 2.68
    9 4 3 o 204.69 203.64 8.04
    9 -4 3 o 206.34 205.92 8.45
    -11 5 3 o 35.23 43.51 4.12
    -11 -5 3 o 38.94 43.65 6.18
    -10 5 3 o 164.62 171.93 7.31
    -10 -5 3 o 154.42 167.53 9.68
    -9 5 3 o 148.86 147.79 6.59
    -9 -5 3 o 151.33 156.07 8.96
    -8 5 3 o 180.38 181.43 7.01
    -8 -5 3 o 190.17 191.74 9.79
    -7 5 3 o 253.83 253.76 6.39
    -7 -5 3 o 229.52 235.81 10.61
    -6 5 3 o 381.98 380.27 6.90
    -6 -5 3 o 370.03 378.67 6.70
    -5 5 3 o 142.16 150.13 3.40
    -5 -5 3 o 130.73 129.38 2.58
    -4 5 3 o 846.48 841.31 13.29
    -4 -5 3 o 846.99 856.20 12.88
    -3 5 3 o 173.17 172.36 4.33
    -3 -5 3 o 167.09 163.88 3.09
    -2 5 3 o 1265.44 1281.52 27.30
    -2 -5 3 o 1275.02 1261.71 18.95
    -1 5 3 o 940.74 943.91 16.38
    -1 -5 3 o 891.39 941.04 15.97
    0 5 3 < 0.72 0.34 0.93
    0 -5 3 < 0.31 0.63 0.62
    1 5 3 o 585.64 596.80 11.02
    1 -5 3 o 589.35 603.73 10.51
    2 5 3 o 271.86 288.63 7.83
    2 -5 3 o 279.89 281.68 5.67
    3 5 3 o 633.34 657.60 15.66
    3 -5 3 o 675.06 679.22 10.71
    4 5 3 o 687.73 694.13 13.19
    4 -5 3 o 694.32 707.12 11.33
    5 5 3 o 445.95 444.37 9.48
    5 -5 3 o 446.57 449.58 8.04
    6 5 3 o 684.23 695.16 16.79
    6 -5 3 o 684.23 684.82 11.74
    7 5 3 o 62.12 67.57 4.43
    7 -5 3 o 61.09 68.19 4.53
    8 5 3 o 597.18 597.36 15.97
    8 -5 3 o 604.39 603.58 16.17
    9 5 3 o 26.68 25.94 5.46
    9 -5 3 o 19.37 23.81 3.71
    -10 6 3 < 5.05 2.33 2.47
    -10 -6 3 < 0.00 3.01 3.50
    -9 6 3 o 322.03 322.27 10.40
    -9 -6 3 o 303.38 332.42 14.11
    -8 6 3 o 116.72 113.78 5.67
    -8 -6 3 o 133.92 123.45 8.14
    -7 6 3 o 40.59 41.29 2.78
    -7 -6 3 o 53.77 49.57 5.25
    -6 6 3 o 144.12 143.87 3.71
    -6 -6 3 o 133.40 135.34 5.56
    -5 6 3 o 105.18 105.17 3.09
    -5 -6 3 o 111.57 110.72 4.02
    -4 6 3 o 843.39 835.07 13.29
    -4 -6 3 o 818.46 806.97 15.56
    -3 6 3 o 520.85 525.18 10.10
    -3 -6 3 o 485.10 501.03 9.89
    -2 6 3 o 931.47 924.23 16.69
    -2 -6 3 o 902.21 883.97 14.01
    -1 6 3 o 746.86 747.93 16.79
    -1 -6 3 o 726.67 748.87 13.19
    0 6 3 o 1532.46 1551.35 26.78
    0 -6 3 o 1577.48 1580.84 32.86
    1 6 3 o 1599.01 1653.09 27.51
    1 -6 3 o 1572.12 1602.49 33.58
    2 6 3 o 114.04 118.11 3.61
    2 -6 3 o 123.41 122.49 3.30
    3 6 3 o 1395.55 1393.99 31.21
    3 -6 3 o 1443.76 1422.26 25.03
    4 6 3 o 359.73 361.15 10.10
    4 -6 3 o 353.24 353.08 6.70
    5 6 3 o 49.34 48.63 2.88
    5 -6 3 o 52.74 49.53 2.58
    6 6 3 o 390.22 397.42 10.71
    6 -6 3 o 364.57 383.89 8.76
    7 6 3 o 429.57 410.60 17.92
    7 -6 3 o 396.20 398.66 11.85
    8 6 3 o 106.72 110.14 8.76
    8 -6 3 o 123.51 118.81 6.39
    -10 7 3 o 72.42 81.48 8.45
    -10 -7 3 o 86.33 88.49 5.67
    -9 7 3 o 323.26 328.66 10.51
    -9 -7 3 o 341.80 332.79 10.82
    -8 7 3 o 739.75 719.35 27.09
    -8 -7 3 o 703.59 726.51 18.03
    -7 7 3 o 249.30 251.88 6.70
    -7 -7 3 o 255.99 262.99 7.11
    -6 7 3 o 1051.48 1048.24 16.89
    -6 -7 3 o 1052.92 1032.83 19.88
    -5 7 3 o 255.68 252.32 5.46
    -5 -7 3 o 263.31 266.40 6.59
    -4 7 3 o 592.65 587.88 10.10
    -4 -7 3 o 577.30 589.15 11.64
    -3 7 3 o 599.96 592.05 11.95
    -3 -7 3 o 602.85 607.91 11.64
    -2 7 3 o 1270.70 1267.66 22.77
    -2 -7 3 o 1269.97 1318.32 22.25
    -1 7 3 o 338.30 347.49 7.52
    -1 -7 3 o 346.96 344.83 9.27
    0 7 3 o 38.12 40.93 2.78
    0 -7 3 o 44.61 42.55 3.09
    1 7 3 o 178.32 176.18 4.74
    1 -7 3 o 170.18 161.63 5.67
    2 7 3 < 2.47 1.58 1.24
    2 -7 3 < 1.03 1.53 1.44
    3 7 3 o 33.58 40.87 2.27
    3 -7 3 o 42.96 46.28 2.99
    4 7 3 o 242.91 248.86 6.28
    4 -7 3 o 254.04 255.24 6.28
    5 7 3 o 531.46 511.12 14.22
    5 -7 3 o 532.69 523.22 9.58
    6 7 3 o 20.19 21.05 3.19
    6 -7 3 o 18.65 19.89 2.37
    7 7 3 < 11.85 14.51 4.33
    7 -7 3 o 14.83 14.92 2.47
    8 7 3 o 141.75 133.10 7.11
    8 -7 3 o 132.07 127.21 6.90
    -9 8 3 o 497.26 480.77 21.32
    -9 -8 3 o 506.53 478.73 14.42
    -8 8 3 o 337.89 344.86 16.38
    -8 -8 3 o 364.26 352.13 11.02
    -7 8 3 o 228.08 226.84 6.39
    -7 -8 3 o 216.74 225.71 6.70
    -6 8 3 o 59.03 59.79 2.78
    -6 -8 3 o 52.64 50.83 3.40
    -5 8 3 o 40.38 42.47 2.47
    -5 -8 3 o 41.10 45.37 2.88
    -4 8 3 o 529.19 524.66 9.37
    -4 -8 3 o 514.56 550.63 10.82
    -3 8 3 o 305.65 302.08 6.08
    -3 -8 3 o 276.08 287.21 6.70
    -2 8 3 o 368.28 361.00 8.34
    -2 -8 3 o 367.15 367.45 10.30
    -1 8 3 o 657.75 657.09 13.08
    -1 -8 3 o 666.30 696.31 16.07
    0 8 3 o 229.00 246.10 5.77
    0 -8 3 o 200.78 232.28 6.80
    1 8 3 o 9.68 12.56 1.75
    1 -8 3 o 13.19 13.90 2.27
    2 8 3 o 507.14 498.66 9.17
    2 -8 3 o 490.15 477.45 12.67
    3 8 3 o 574.52 571.67 14.73
    3 -8 3 o 559.99 548.30 14.01
    4 8 3 o 160.60 152.40 6.59
    4 -8 3 o 160.60 158.48 5.05
    5 8 3 o 413.92 405.00 9.99
    5 -8 3 o 415.26 393.27 9.37
    6 8 3 o 57.48 62.67 3.81
    6 -8 3 o 56.97 58.60 4.33
    7 8 3 o 185.53 178.52 7.93
    7 -8 3 o 163.18 165.34 7.21
    8 8 3 o 267.84 266.64 10.10
    -9 9 3 o 377.35 378.46 17.92
    -9 -9 3 o 378.89 375.15 12.05
    -8 9 3 o 423.39 422.99 18.95
    -8 -9 3 o 423.60 415.54 10.61
    -7 9 3 o 122.69 116.32 6.18
    -7 -9 3 o 104.36 111.51 4.94
    -6 9 3 o 716.78 714.93 18.54
    -6 -9 3 o 705.66 692.08 14.73
    -5 9 3 o 255.17 257.99 7.11
    -5 -9 3 o 251.26 263.01 8.96
    -4 9 3 o 168.84 168.70 4.43
    -4 -9 3 o 154.32 161.23 6.70
    -3 9 3 o 555.97 537.62 9.99
    -3 -9 3 o 558.55 552.19 14.73
    -2 9 3 o 96.73 89.12 4.02
    -2 -9 3 o 96.11 98.20 5.05
    -1 9 3 o 375.18 370.71 8.55
    -1 -9 3 o 356.74 355.95 10.40
    0 9 3 o 162.76 154.71 5.05
    0 -9 3 o 169.56 165.55 6.28
    1 9 3 o 64.18 67.44 3.30
    1 -9 3 o 60.47 63.33 4.02
    2 9 3 o 15.14 11.63 2.99
    2 -9 3 o 11.43 12.48 2.47
    3 9 3 o 214.79 218.71 8.24
    3 -9 3 o 218.80 221.63 7.42
    4 9 3 o 354.58 341.70 9.17
    4 -9 3 o 352.83 352.46 8.45
    5 9 3 o 131.04 131.77 5.36
    5 -9 3 o 138.14 135.62 5.15
    6 9 3 o 219.11 226.48 7.11
    6 -9 3 o 222.20 216.23 8.34
    7 9 3 o 33.79 33.93 4.22
    7 -9 3 o 46.36 42.33 4.53
    -8 10 3 o 399.91 382.75 18.34
    -8 -10 3 o 391.46 386.58 13.19
    -7 10 3 o 556.08 536.65 15.86
    -7 -10 3 o 565.25 539.07 16.38
    -6 10 3 o 18.13 16.97 3.40
    -6 -10 3 o 12.67 13.64 3.40
    -5 10 3 o 184.29 196.94 6.18
    -5 -10 3 o 192.33 198.79 7.93
    -4 10 3 o 639.21 626.79 13.70
    -4 -10 3 o 632.72 620.70 17.00
    -3 10 3 o 201.81 205.98 6.39
    -3 -10 3 o 230.14 223.01 8.14
    -2 10 3 o 45.94 49.55 3.19
    -2 -10 3 o 51.30 52.76 4.22
    -1 10 3 o 610.26 599.24 12.57
    -1 -10 3 o 548.97 572.44 15.14
    0 10 3 o 106.00 105.68 4.22
    0 -10 3 o 93.64 103.56 5.15
    1 10 3 o 388.88 398.55 11.85
    1 -10 3 o 391.87 404.32 11.23
    2 10 3 o 905.92 900.75 22.25
    2 -10 3 o 873.78 880.87 21.22
    3 10 3 o 134.74 141.85 6.90
    3 -10 3 o 145.97 143.16 6.18
    4 10 3 o 373.84 373.33 12.05
    4 -10 3 o 373.43 373.71 9.07
    5 10 3 o 132.07 129.07 6.90
    5 -10 3 o 137.63 133.60 6.70
    6 10 3 o 48.52 50.84 5.97
    6 -10 3 o 46.87 49.75 4.53
    -7 11 3 o 58.51 57.58 5.15
    -7 -11 3 o 52.54 60.83 5.56
    -6 11 3 o 21.94 19.73 3.61
    -6 -11 3 o 14.63 17.15 3.61
    -5 11 3 o 30.39 32.09 3.09
    -5 -11 3 o 27.81 30.97 4.12
    -4 11 3 o 166.37 162.85 5.97
    -4 -11 3 o 176.26 167.28 7.83
    -3 11 3 o 285.46 288.37 9.89
    -3 -11 3 o 273.20 278.96 9.68
    -2 11 3 o 261.45 253.42 7.52
    -2 -11 3 o 279.69 249.77 9.58
    -1 11 3 o 266.91 279.22 9.58
    -1 -11 3 o 295.14 288.84 9.58
    0 11 3 o 246.10 247.20 9.17
    0 -11 3 o 256.92 256.80 8.86
    1 11 3 o 18.85 22.90 3.50
    1 -11 3 o 20.40 22.09 3.30
    2 11 3 o 85.40 83.37 5.77
    2 -11 3 o 99.31 88.38 5.67
    3 11 3 o 148.45 158.71 7.73
    3 -11 3 o 159.16 166.25 6.90
    4 11 3 o 733.47 712.90 19.78
    4 -11 3 o 730.79 716.47 15.35
    5 11 3 o 395.06 382.83 12.88
    5 -11 3 o 397.85 393.48 12.36
    -6 12 3 o 75.92 78.27 5.77
    -6 -12 3 o 78.70 76.95 6.49
    -5 12 3 o 90.24 91.15 4.84
    -5 -12 3 o 99.10 98.80 6.49
    -4 12 3 o 26.58 26.14 2.99
    -4 -12 3 o 23.18 26.79 3.91
    -3 12 3 o 132.07 124.84 6.90
    -3 -12 3 o 125.27 123.99 6.80
    -2 12 3 o 53.36 50.73 4.84
    -2 -12 3 o 50.27 51.21 4.84
    -1 12 3 o 188.93 193.83 8.24
    -1 -12 3 o 188.93 187.89 8.14
    0 12 3 o 109.40 113.22 6.39
    0 -12 3 o 98.17 109.96 5.97
    1 12 3 o 206.55 201.52 8.86
    1 -12 3 o 204.07 213.37 8.34
    2 12 3 o 423.70 430.88 13.60
    2 -12 3 o 425.35 422.61 12.88
    3 12 3 o 511.99 521.86 15.56
    3 -12 3 o 512.09 517.11 14.73
    4 12 3 o 195.73 194.22 8.96
    4 -12 3 o 188.93 188.54 8.34
    -4 13 3 o 171.62 178.03 12.16
    -4 -13 3 o 172.35 170.86 8.55
    -3 13 3 o 50.48 57.45 5.05
    -3 -13 3 o 54.50 59.25 5.25
    -2 13 3 o 609.03 584.07 17.51
    -2 -13 3 o 606.97 585.99 17.31
    -1 13 3 o 49.96 50.31 5.15
    -1 -13 3 o 43.58 46.33 4.74
    0 13 3 o 284.73 289.10 11.02
    0 -13 3 o 312.34 296.07 10.82
    1 13 3 o 62.53 64.69 5.77
    1 -13 3 o 63.15 64.01 5.36
    2 13 3 o 57.69 63.55 5.36
    2 -13 3 o 59.85 67.50 5.25
    -11 0 4 o 9.79 8.05 2.68
    -10 0 4 o 532.18 538.44 14.42
    -9 0 4 o 230.55 231.13 7.93
    -8 0 4 < 2.37 2.49 2.06
    -7 0 4 o 489.84 532.32 12.46
    -6 0 4 < 0.41 3.28 0.93
    -5 0 4 o 71.29 66.63 1.85
    -4 0 4 o 3813.94 3748.49 54.50
    -3 0 4 o 332.95 338.73 7.93
    -2 0 4 o 7062.02 6855.38 141.54
    -1 0 4 o 2017.15 1959.40 58.31
    0 0 4 o 66.86 68.10 3.91
    1 0 4 o 141.13 150.56 6.28
    2 0 4 o 1826.88 1829.71 54.29
    3 0 4 o 1779.49 1796.19 37.60
    4 0 4 o 81.38 90.48 2.88
    5 0 4 o 462.64 482.40 12.05
    6 0 4 o 672.48 667.09 16.79
    7 0 4 o 399.70 416.63 11.74
    8 0 4 o 181.00 183.67 7.52
    9 0 4 o 124.86 119.38 6.80
    -11 1 4 o 33.27 35.79 3.81
    -11 -1 4 o 34.30 29.95 5.67
    -10 1 4 o 900.15 869.30 21.74
    -10 -1 4 o 862.03 866.90 21.22
    -9 1 4 o 69.02 66.73 4.43
    -9 -1 4 o 64.80 64.04 4.33
    -8 1 4 o 699.37 707.87 17.00
    -8 -1 4 o 668.16 676.73 16.69
    -7 1 4 o 92.92 105.06 4.33
    -7 -1 4 o 90.76 98.56 4.33
    -6 1 4 o 75.30 73.16 3.61
    -6 -1 4 o 75.51 72.23 3.50
    -5 1 4 o 69.64 69.10 2.27
    -5 -1 4 o 65.11 61.40 1.85
    -4 1 4 o 214.79 211.84 3.91
    -4 -1 4 o 210.05 200.27 3.81
    -3 1 4 o 420.82 447.56 6.59
    -3 -1 4 o 397.85 425.10 13.49
    -2 1 4 o 1816.88 1821.24 30.49
    -1 1 4 o 633.96 605.41 11.33
    -1 -1 4 o 639.73 629.17 19.57
    0 1 4 o 3042.15 3042.78 62.22
    0 -1 4 o 3122.60 2998.70 62.43
    1 1 4 o 1962.86 2073.86 58.51
    1 -1 4 o 2013.02 2135.28 40.79
    2 1 4 o 815.26 785.19 26.58
    2 -1 4 o 852.76 793.06 18.03
    3 1 4 o 2193.20 2262.84 36.88
    3 -1 4 o 2183.10 2230.91 45.74
    4 1 4 o 89.21 93.17 3.09
    4 -1 4 o 96.83 100.08 2.37
    5 1 4 o 289.99 278.70 8.45
    5 -1 4 o 268.15 274.47 8.34
    6 1 4 o 164.72 161.37 6.59
    6 -1 4 o 186.05 174.10 6.80
    7 1 4 o 120.12 131.31 5.87
    7 -1 4 o 125.78 129.12 5.97
    8 1 4 o 703.80 687.09 18.23
    8 -1 4 o 704.21 694.96 18.34
    9 1 4 o 58.51 60.92 5.05
    9 -1 4 o 70.77 62.35 5.25
    -11 2 4 o 107.96 109.91 5.97
    -11 -2 4 o 94.77 105.39 8.14
    -10 2 4 o 82.62 81.22 5.36
    -10 -2 4 o 74.38 73.85 5.36
    -9 2 4 o 438.43 431.70 12.46
    -9 -2 4 o 434.52 438.51 11.95
    -8 2 4 o 97.04 106.77 4.94
    -8 -2 4 o 101.37 103.34 4.74
    -7 2 4 o 157.20 158.55 6.08
    -7 -2 4 o 178.53 171.23 5.87
    -6 2 4 o 670.94 684.70 12.57
    -6 -2 4 o 685.47 676.24 15.66
    -5 2 4 o 242.81 236.88 3.91
    -5 -2 4 o 270.00 259.77 6.70
    -4 2 4 o 1925.05 1898.60 32.76
    -4 -2 4 o 1938.24 1847.07 39.87
    -3 2 4 o 499.32 483.40 9.07
    -3 -2 4 o 506.84 491.33 11.33
    -2 2 4 o 192.64 197.29 4.22
    -2 -2 4 o 202.43 200.41 6.59
    -1 2 4 o 1594.78 1572.34 26.99
    0 2 4 o 2106.46 2062.07 35.03
    0 -2 4 o 2057.11 2070.45 42.75
    1 2 4 o 76.13 73.90 3.50
    1 -2 4 o 85.91 85.84 2.99
    2 2 4 o 886.04 950.97 19.57
    2 -2 4 o 942.08 949.76 19.68
    3 2 4 o 1059.51 1113.67 22.97
    3 -2 4 o 1075.79 1107.72 18.85
    4 2 4 o 515.08 509.79 12.67
    4 -2 4 o 512.71 519.56 8.24
    5 2 4 o 637.36 643.29 15.35
    5 -2 4 o 617.68 632.14 15.45
    6 2 4 o 749.03 748.95 18.13
    6 -2 4 o 747.17 772.10 18.34
    7 2 4 o 16.38 28.59 2.99
    7 -2 4 o 30.60 33.22 3.61
    8 2 4 o 230.55 224.05 8.65
    8 -2 4 o 232.20 218.12 8.76
    9 2 4 o 211.59 206.29 8.55
    9 -2 4 o 196.66 209.44 8.45
    -11 3 4 o 31.01 30.68 4.02
    -11 -3 4 o 33.17 36.62 5.46
    -10 3 4 o 888.20 875.10 21.94
    -10 -3 4 o 869.55 849.11 30.60
    -9 3 4 o 147.62 154.05 6.59
    -9 -3 4 o 145.25 153.23 9.07
    -8 3 4 o 84.27 88.02 4.84
    -8 -3 4 o 79.32 83.30 4.12
    -7 3 4 o 121.46 131.17 3.81
    -7 -3 4 o 123.21 129.45 4.74
    -6 3 4 o 452.86 475.13 9.48
    -6 -3 4 o 511.16 517.35 11.64
    -5 3 4 o 760.77 782.60 12.05
    -5 -3 4 o 809.60 801.09 17.20
    -4 3 4 o 638.70 613.13 11.74
    -4 -3 4 o 611.19 586.41 13.80
    -3 3 4 o 1773.00 1772.87 38.32
    -3 -3 4 o 1865.61 1847.68 26.68
    -2 3 4 o 176.05 170.84 4.12
    -2 -3 4 o 185.94 181.31 4.84
    -1 3 4 o 613.35 575.46 10.92
    -1 -3 4 o 555.15 535.20 12.98
    0 3 4 o 231.99 230.47 4.94
    0 -3 4 o 224.26 212.79 5.56
    1 3 4 o 205.10 219.08 4.64
    1 -3 4 o 198.00 199.13 4.22
    2 3 4 o 394.14 413.64 10.10
    2 -3 4 o 394.24 410.82 7.52
    3 3 4 o 1294.39 1313.19 40.59
    3 -3 4 o 1315.71 1289.42 22.46
    4 3 4 o 230.45 235.05 7.01
    4 -3 4 o 234.26 232.30 4.64
    5 3 4 o 42.85 46.67 3.30
    5 -3 4 o 51.82 49.31 3.61
    6 3 4 o 57.48 59.95 4.02
    6 -3 4 o 57.69 59.61 4.33
    7 3 4 o 15.45 16.00 2.78
    7 -3 4 o 18.65 16.50 3.09
    8 3 4 o 473.77 488.79 13.80
    8 -3 4 o 499.21 483.20 14.11
    9 3 4 o 134.43 137.54 7.01
    9 -3 4 o 125.47 134.83 7.01
    -11 4 4 o 243.12 240.43 9.27
    -11 -4 4 o 254.76 239.23 13.19
    -10 4 4 o 25.96 24.27 3.50
    -10 -4 4 o 26.37 21.91 5.25
    -9 4 4 o 672.90 678.08 17.41
    -9 -4 4 o 646.22 670.76 23.90
    -8 4 4 o 731.20 759.96 18.13
    -8 -4 4 o 732.65 758.39 25.24
    -7 4 4 o 640.96 643.10 12.77
    -7 -4 4 o 672.79 650.70 15.35
    -6 4 4 o 939.09 944.20 14.83
    -6 -4 4 o 988.64 986.90 21.12
    -5 4 4 o 1084.65 1077.62 16.59
    -5 -4 4 o 1057.56 1045.83 22.97
    -4 4 4 o 168.43 169.43 4.33
    -4 -4 4 o 174.61 181.78 4.12
    -3 4 4 o 677.64 669.50 15.97
    -3 -4 4 o 710.29 700.74 10.71
    -2 4 4 o 130.42 132.72 3.40
    -2 -4 4 o 128.56 133.01 3.40
    -1 4 4 o 450.80 426.17 8.76
    -1 -4 4 o 458.21 447.75 10.61
    0 4 4 o 769.63 777.95 14.11
    0 -4 4 o 778.08 769.74 13.60
    1 4 4 o 548.76 558.89 10.61
    1 -4 4 o 575.03 595.95 12.46
    2 4 4 o 1988.61 2006.23 42.13
    2 -4 4 o 1997.16 1985.92 33.69
    3 4 4 o 1401.73 1405.26 30.70
    3 -4 4 o 1409.97 1394.87 24.21
    4 4 4 o 622.52 646.42 21.94
    4 -4 4 o 617.68 632.41 10.20
    5 4 4 o 111.15 108.90 4.84
    5 -4 4 o 99.41 104.27 3.81
    6 4 4 o 146.38 146.82 6.18
    6 -4 4 o 151.33 153.20 6.28
    7 4 4 o 72.42 74.85 4.64
    7 -4 4 o 65.11 69.74 4.94
    8 4 4 < 0.10 0.86 2.37
    8 -4 4 < -1.34 0.60 2.47
    9 4 4 o 231.17 229.36 8.86
    9 -4 4 o 219.22 227.40 8.96
    -11 5 4 o 111.46 112.36 6.49
    -11 -5 4 o 123.21 123.97 8.96
    -10 5 4 o 230.76 217.94 8.86
    -10 -5 4 o 231.79 222.79 12.05
    -9 5 4 o 138.45 151.02 6.49
    -9 -5 4 o 150.51 148.70 9.07
    -8 5 4 o 326.04 320.15 10.10
    -8 -5 4 o 313.68 311.70 13.39
    -7 5 4 o 380.23 380.36 8.55
    -7 -5 4 o 379.92 382.13 14.63
    -6 5 4 o 687.94 683.40 11.33
    -6 -5 4 o 702.67 679.97 15.66
    -5 5 4 o 272.06 276.73 5.36
    -5 -5 4 o 268.66 269.96 6.08
    -4 5 4 o 2212.87 2219.19 32.86
    -4 -5 4 o 2250.89 2262.54 32.45
    -3 5 4 o 1420.38 1407.34 30.70
    -3 -5 4 o 1422.85 1414.94 18.95
    -2 5 4 o 25.34 27.27 2.37
    -2 -5 4 o 30.60 30.65 1.75
    -1 5 4 o 1778.66 1795.73 30.49
    -1 -5 4 o 1773.93 1779.48 30.08
    0 5 4 o 1186.43 1197.83 21.02
    0 -5 4 o 1197.86 1198.67 20.50
    1 5 4 o 815.26 801.86 15.14
    1 -5 4 o 822.37 796.74 14.42
    2 5 4 o 313.99 329.29 8.86
    2 -5 4 o 316.88 327.46 6.70
    3 5 4 o 620.98 608.87 15.04
    3 -5 4 o 598.31 586.84 11.54
    4 5 4 o 50.37 53.04 3.71
    4 -5 4 o 43.47 48.34 2.27
    5 5 4 o 205.31 214.49 11.23
    5 -5 4 o 226.94 225.35 5.97
    6 5 4 o 20.50 23.54 2.78
    6 -5 4 o 28.43 26.12 3.40
    7 5 4 o 341.60 333.79 10.51
    7 -5 4 o 331.92 342.57 10.71
    8 5 4 o 423.70 411.20 18.13
    8 -5 4 o 395.48 390.77 12.46
    -10 6 4 < 3.91 3.25 2.58
    -10 -6 4 < 4.53 3.46 3.71
    -9 6 4 o 243.01 238.60 8.76
    -9 -6 4 o 223.85 228.54 11.54
    -8 6 4 o 371.37 372.62 11.33
    -8 -6 4 o 402.58 387.25 15.45
    -7 6 4 o 105.80 103.69 4.02
    -7 -6 4 o 104.66 99.04 6.90
    -6 6 4 o 692.06 682.43 11.54
    -6 -6 4 o 677.12 677.75 16.79
    -5 6 4 o 81.28 83.01 2.78
    -5 -6 4 o 73.97 72.63 4.02
    -4 6 4 o 393.52 406.20 7.11
    -4 -6 4 o 372.50 391.35 6.80
    -3 6 4 o 28.43 30.75 2.06
    -3 -6 4 o 22.05 24.03 1.24
    -2 6 4 o 492.93 506.18 12.46
    -2 -6 4 o 512.19 523.97 9.79
    -1 6 4 o 424.11 428.78 8.76
    -1 -6 4 o 437.51 432.71 8.45
    0 6 4 o 949.91 923.78 17.51
    0 -6 4 o 970.20 929.91 14.42
    1 6 4 o 845.04 840.70 15.97
    1 -6 4 o 890.05 883.13 19.16
    2 6 4 o 158.54 173.14 4.53
    2 -6 4 o 151.64 164.52 4.94
    3 6 4 o 123.10 117.37 5.36
    3 -6 4 o 111.26 115.21 3.61
    4 6 4 o 179.76 184.05 6.80
    4 -6 4 o 182.96 180.32 4.94
    5 6 4 o 814.75 795.14 19.88
    5 -6 4 o 803.21 814.47 19.26
    6 6 4 o 158.23 161.34 9.89
    6 -6 4 o 151.43 171.65 7.01
    7 6 4 o 332.43 328.04 15.86
    7 -6 4 o 329.13 322.19 10.61
    8 6 4 o 121.35 116.31 9.48
    8 -6 4 o 120.22 118.04 6.59
    -10 7 4 o 160.81 150.03 7.31
    -10 -7 4 o 128.05 140.23 9.37
    -9 7 4 o 49.65 50.69 4.53
    -9 -7 4 o 39.76 46.94 5.46
    -8 7 4 o 263.72 260.23 9.17
    -8 -7 4 o 271.76 263.36 9.07
    -7 7 4 o 53.88 54.36 3.30
    -7 -7 4 o 53.67 53.42 3.50
    -6 7 4 o 808.16 802.28 13.39
    -6 -7 4 o 808.26 798.71 16.07
    -5 7 4 o 39.66 43.50 2.27
    -5 -7 4 o 37.19 38.89 2.68
    -4 7 4 o 313.37 308.38 6.18
    -4 -7 4 o 283.70 287.14 6.90
    -3 7 4 o 356.02 357.84 7.93
    -3 -7 4 o 342.11 344.89 6.28
    -2 7 4 o 445.54 458.50 9.37
    -2 -7 4 o 430.30 438.18 8.76
    -1 7 4 o 212.83 219.64 6.70
    -1 -7 4 o 188.21 193.61 4.64
    0 7 4 o 566.17 573.28 11.13
    0 -7 4 o 538.15 562.08 13.39
    1 7 4 o 277.21 286.65 6.59
    1 -7 4 o 289.47 281.33 7.93
    2 7 4 o 392.80 401.36 8.55
    2 -7 4 o 376.21 391.07 9.89
    3 7 4 o 481.80 466.92 10.20
    3 -7 4 o 479.12 456.20 9.99
    4 7 4 o 60.47 66.78 4.43
    4 -7 4 o 69.64 68.46 3.30
    5 7 4 o 859.87 850.73 21.12
    5 -7 4 o 848.23 850.02 20.40
    6 7 4 o 335.11 344.25 15.97
    6 -7 4 o 369.72 359.67 11.33
    7 7 4 o 148.45 132.04 10.20
    7 -7 4 o 143.81 134.02 9.68
    -9 8 4 o 68.20 63.66 7.93
    -9 -8 4 o 63.25 64.37 5.05
    -8 8 4 o 81.90 81.58 5.25
    -8 -8 4 o 83.65 80.94 5.25
    -7 8 4 o 171.11 172.98 5.67
    -7 -8 4 o 182.34 185.27 5.97
    -6 8 4 o 251.36 246.66 6.80
    -6 -8 4 o 260.53 261.66 7.11
    -5 8 4 o 21.84 26.25 1.96
    -5 -8 4 o 24.00 26.78 2.37
    -4 8 4 o 98.28 96.61 3.30
    -4 -8 4 o 79.53 86.58 3.50
    -3 8 4 o 228.59 220.06 6.18
    -3 -8 4 o 221.90 231.27 7.62
    -2 8 4 o 762.21 751.17 14.83
    -2 -8 4 o 741.61 734.72 18.13
    -1 8 4 o 404.75 403.65 9.17
    -1 -8 4 o 436.68 437.67 11.33
    0 8 4 o 825.98 833.63 19.47
    0 -8 4 o 834.63 841.06 19.26
    1 8 4 o 500.86 503.83 10.40
    1 -8 4 o 499.21 496.78 12.67
    2 8 4 o 100.96 105.56 3.81
    2 -8 4 o 94.98 103.57 4.53
    3 8 4 o 479.43 475.64 10.40
    3 -8 4 o 465.63 460.88 10.10
    4 8 4 o 69.54 71.74 4.94
    4 -8 4 o 73.14 71.51 4.74
    5 8 4 o 378.99 366.91 11.85
    5 -8 4 o 389.71 365.18 11.43
    6 8 4 o 660.74 672.92 25.55
    6 -8 4 o 656.52 679.91 18.75
    7 8 4 o 537.74 549.19 15.97
    7 -8 4 o 564.01 542.69 21.74
    -9 9 4 < 13.70 17.41 4.84
    -9 -9 4 o 21.94 20.86 5.67
    -8 9 4 o 15.86 17.60 5.05
    -8 -9 4 o 16.28 13.72 4.84
    -7 9 4 o 41.52 39.93 4.22
    -7 -9 4 o 40.49 40.06 4.53
    -6 9 4 o 64.08 68.98 4.84
    -6 -9 4 o 60.68 63.77 5.05
    -5 9 4 o 530.32 522.42 9.79
    -5 -9 4 o 510.13 515.03 14.53
    -4 9 4 o 145.87 146.22 4.22
    -4 -9 4 o 146.69 150.64 6.59
    -3 9 4 o 293.29 292.66 7.52
    -3 -9 4 o 292.05 297.65 9.37
    -2 9 4 o 898.71 889.35 17.41
    -2 -9 4 o 888.82 880.43 21.32
    -1 9 4 o 40.28 37.96 2.99
    -1 -9 4 o 40.49 41.54 3.50
    0 9 4 o 101.99 108.31 4.12
    0 -9 4 o 103.43 104.01 4.94
    1 9 4 o 947.54 948.12 18.23
    1 -9 4 o 938.57 980.37 21.94
    2 9 4 o 175.74 173.27 7.42
    2 -9 4 o 182.65 182.89 6.49
    3 9 4 o 224.37 221.05 6.90
    3 -9 4 o 216.02 211.44 7.31
    4 9 4 o 875.22 833.81 18.13
    4 -9 4 o 899.84 860.84 21.53
    5 9 4 o 128.05 124.48 5.56
    5 -9 4 o 118.36 124.29 6.18
    6 9 4 o 229.72 238.75 7.52
    6 -9 4 o 242.50 251.43 12.57
    -8 10 4 o 43.37 41.23 6.90
    -8 -10 4 o 47.59 47.01 5.25
    -7 10 4 o 526.61 536.37 15.45
    -7 -10 4 o 559.89 550.05 16.17
    -6 10 4 o 58.20 70.21 4.94
    -6 -10 4 o 76.85 74.07 5.77
    -5 10 4 o 104.66 110.45 4.84
    -5 -10 4 o 111.67 112.59 6.18
    -4 10 4 o 133.61 140.97 5.25
    -4 -10 4 o 138.97 144.54 6.70
    -3 10 4 o 38.73 40.65 3.09
    -3 -10 4 o 38.73 40.37 4.02
    -2 10 4 o 37.19 40.57 2.99
    -2 -10 4 o 30.70 34.47 3.50
    -1 10 4 o 417.62 425.76 9.89
    -1 -10 4 o 441.73 428.77 12.36
    0 10 4 o 523.83 515.04 11.54
    0 -10 4 o 526.92 510.43 14.01
    1 10 4 o 284.22 288.59 9.99
    1 -10 4 o 286.90 302.44 9.17
    2 10 4 o 249.19 245.41 9.27
    2 -10 4 o 242.70 240.80 8.24
    3 10 4 < 4.43 13.45 2.99
    3 -10 4 o 9.17 11.99 2.58
    4 10 4 o 100.85 100.78 6.49
    4 -10 4 o 101.88 105.97 5.67
    5 10 4 o 166.68 169.20 7.93
    5 -10 4 o 161.12 154.79 7.42
    -7 11 4 o 93.54 101.02 9.07
    -7 -11 4 o 103.63 101.31 7.01
    -6 11 4 o 356.33 359.46 17.20
    -6 -11 4 o 371.78 359.53 12.46
    -5 11 4 o 625.30 650.55 14.11
    -5 -11 4 o 664.86 628.95 18.03
    -4 11 4 o 205.00 204.18 6.70
    -4 -11 4 o 211.80 204.22 8.65
    -3 11 4 o 348.81 351.13 9.17
    -3 -11 4 o 360.14 344.43 11.43
    -2 11 4 o 326.35 323.87 8.65
    -2 -11 4 o 331.40 315.00 10.71
    -1 11 4 o 72.42 78.71 5.25
    -1 -11 4 o 74.38 77.58 5.15
    0 11 4 o 273.40 291.11 9.89
    0 -11 4 o 271.96 289.65 9.37
    1 11 4 o 176.36 189.11 7.83
    1 -11 4 o 175.74 177.10 7.31
    2 11 4 o 51.20 55.25 4.94
    2 -11 4 o 50.89 56.87 4.33
    3 11 4 o 80.56 82.03 6.08
    3 -11 4 o 76.85 86.14 7.93
    4 11 4 o 286.80 294.70 10.82
    4 -11 4 o 297.71 294.28 10.30
    -6 12 4 o 223.96 237.85 9.48
    -6 -12 4 o 238.38 236.66 10.10
    -5 12 4 o 30.29 37.19 4.33
    -5 -12 4 o 29.87 38.04 4.33
    -4 12 4 o 262.28 265.42 8.04
    -4 -12 4 o 275.88 268.90 10.20
    -3 12 4 o 48.21 47.90 4.84
    -3 -12 4 o 46.97 52.28 4.64
    -2 12 4 o 29.46 30.51 4.12
    -2 -12 4 o 31.63 31.45 4.12
    -1 12 4 o 169.05 160.47 7.83
    -1 -12 4 o 166.47 165.47 7.62
    0 12 4 o 205.10 200.21 8.76
    0 -12 4 o 200.67 191.04 8.24
    1 12 4 o 327.18 310.04 11.43
    1 -12 4 o 314.40 313.10 10.61
    2 12 4 o 158.54 168.87 8.04
    2 -12 4 o 167.71 163.02 7.52
    3 12 4 o 147.41 149.87 8.04
    3 -12 4 o 143.50 159.42 10.30
    -3 13 4 o 51.51 51.14 5.25
    -3 -13 4 o 39.66 42.83 4.74
    -2 13 4 o 171.62 175.51 8.34
    -2 -13 4 o 178.01 177.20 8.34
    -1 13 4 o 203.87 220.35 9.17
    -1 -13 4 o 230.76 228.54 9.07
    0 13 4 o 52.95 59.04 5.36
    0 -13 4 o 55.32 61.49 5.15
    1 13 4 o 17.20 19.47 3.81
    1 -13 4 o 16.17 18.51 3.50
    -11 0 5 o 68.92 65.96 5.15
    -10 0 5 o 12.88 11.73 2.88
    -9 0 5 o 17.20 19.06 2.88
    -8 0 5 o 125.27 125.62 5.46
    -7 0 5 o 150.82 157.86 5.56
    -6 0 5 o 1867.15 1960.04 31.93
    -5 0 5 o 220.35 224.75 4.12
    -4 0 5 o 2908.43 2999.92 48.42
    -3 0 5 o 1667.72 1659.44 34.61
    -2 0 5 o 864.92 900.16 25.96
    -1 0 5 o 231.68 250.93 8.55
    0 0 5 o 2222.15 2154.44 45.33
    1 0 5 o 1189.73 1167.62 36.36
    2 0 5 o 238.07 252.09 10.20
    3 0 5 o 765.30 791.84 25.44
    4 0 5 o 1239.48 1250.92 39.35
    5 0 5 o 181.31 187.82 6.70
    6 0 5 o 290.71 291.25 9.37
    7 0 5 o 46.67 44.33 4.43
    8 0 5 o 46.77 50.94 4.64
    -11 1 5 o 253.52 255.74 9.37
    -11 -1 5 o 249.91 258.15 12.98
    -10 1 5 o 159.98 155.99 7.01
    -10 -1 5 o 163.07 154.99 6.80
    -9 1 5 o 181.93 173.26 7.11
    -9 -1 5 o 179.66 179.18 7.01
    -8 1 5 o 1347.65 1352.95 30.29
    -8 -1 5 o 1356.40 1346.08 30.18
    -7 1 5 o 131.45 146.82 5.25
    -7 -1 5 o 131.35 136.41 5.05
    -6 1 5 o 853.69 887.92 15.86
    -6 -1 5 o 935.59 907.27 19.99
    -5 1 5 o 662.59 674.39 12.16
    -5 -1 5 o 661.67 683.46 15.14
    -4 1 5 o 288.75 300.74 7.11
    -4 -1 5 o 305.03 320.44 7.62
    -3 1 5 o 331.20 334.95 8.04
    -3 -1 5 o 345.72 347.37 11.85
    -2 1 5 o 530.53 528.39 11.95
    -2 -1 5 o 515.39 530.18 16.59
    -1 1 5 o 3318.54 3194.94 67.68
    -1 -1 5 o 3384.98 3199.99 96.22
    0 1 5 o 1300.26 1292.72 27.09
    0 -1 5 o 1317.77 1311.77 27.30
    1 1 5 o 494.68 493.45 16.89
    1 -1 5 o 494.27 493.68 11.13
    2 1 5 o 459.55 461.45 16.69
    2 -1 5 o 480.15 481.69 16.59
    3 1 5 o 503.74 536.25 18.23
    3 -1 5 o 513.43 535.78 18.13
    4 1 5 o 345.31 341.46 14.01
    4 -1 5 o 343.86 350.22 14.01
    5 1 5 o 50.07 50.65 5.87
    5 -1 5 o 48.62 48.53 3.81
    6 1 5 o 816.71 794.32 19.88
    6 -1 5 o 803.01 787.78 19.99
    7 1 5 o 242.50 242.35 8.65
    7 -1 5 o 234.36 247.88 8.76
    8 1 5 o 56.35 59.76 4.84
    8 -1 5 o 53.98 62.65 4.84
    -11 2 5 o 312.76 308.77 10.61
    -11 -2 5 o 301.01 302.29 14.83
    -10 2 5 o 281.23 272.23 9.68
    -10 -2 5 o 272.89 293.27 13.29
    -9 2 5 o 100.34 105.93 5.56
    -9 -2 5 o 97.45 103.88 5.05
    -8 2 5 o 7.83 6.54 2.27
    -8 -2 5 < 5.77 5.57 2.06
    -7 2 5 o 223.75 225.90 7.31
    -7 -2 5 o 230.65 234.49 7.01
    -6 2 5 o 1534.21 1524.28 22.46
    -6 -2 5 o 1462.41 1500.52 32.24
    -5 2 5 o 135.57 137.82 3.19
    -5 -2 5 o 151.85 144.58 4.74
    -4 2 5 o 421.44 426.76 10.10
    -4 -2 5 o 397.54 407.52 9.79
    -3 2 5 o 477.37 477.73 8.86
    -3 -2 5 o 447.09 439.74 15.35
    -2 2 5 o 922.91 910.70 16.38
    -1 2 5 o 464.60 456.15 8.86
    -1 -2 5 o 483.66 478.63 15.56
    0 2 5 o 38.22 39.01 1.85
    0 -2 5 o 50.27 48.17 2.37
    1 2 5 o 424.32 421.68 14.32
    1 -2 5 o 389.40 391.52 9.37
    2 2 5 o 579.67 595.74 19.88
    2 -2 5 o 578.64 599.45 13.08
    3 2 5 o 52.33 48.52 5.15
    3 -2 5 o 57.59 53.02 2.88
    4 2 5 o 1541.63 1498.45 47.39
    4 -2 5 o 1488.57 1466.00 47.08
    5 2 5 o 362.00 392.09 15.45
    5 -2 5 o 397.74 388.19 15.66
    6 2 5 o 23.69 27.24 3.09
    6 -2 5 o 22.15 28.59 3.19
    7 2 5 o 12.67 13.48 3.09
    7 -2 5 o 17.00 15.54 3.30
    8 2 5 o 78.50 77.88 5.46
    8 -2 5 o 81.18 87.52 5.87
    -11 3 5 o 210.36 212.10 8.76
    -11 -3 5 o 228.90 208.20 12.05
    -10 3 5 o 42.44 45.32 4.33
    -10 -3 5 o 47.59 49.77 6.08
    -9 3 5 o 72.93 72.20 5.15
    -9 -3 5 o 73.45 74.26 6.59
    -8 3 5 o 1085.78 1090.09 25.03
    -8 -3 5 o 1059.10 1083.23 24.21
    -7 3 5 o 22.87 23.83 2.06
    -7 -3 5 o 26.27 26.81 2.58
    -6 3 5 o 11.95 8.65 1.13
    -6 -3 5 o 9.48 9.29 1.65
    -5 3 5 o 98.28 102.50 3.19
    -5 -3 5 o 86.84 92.62 3.50
    -4 3 5 o 441.01 456.52 11.13
    -4 -3 5 o 459.45 469.16 10.61
    -3 3 5 o 261.86 267.25 5.46
    -3 -3 5 o 248.06 261.89 6.18
    -2 3 5 o 344.38 357.64 7.01
    -1 3 5 o 3066.98 3115.12 51.82
    -1 -3 5 o 3181.32 3154.71 89.31
    0 3 5 o 214.99 217.21 4.84
    0 -3 5 o 217.26 215.76 5.97
    1 3 5 o 848.13 850.68 19.37
    1 -3 5 o 856.88 841.61 18.65
    2 3 5 o 2462.79 2487.18 74.07
    2 -3 5 o 2525.53 2532.68 51.71
    3 3 5 o 66.96 65.27 5.77
    3 -3 5 o 78.29 75.54 3.61
    4 3 5 o 443.38 467.17 17.41
    4 -3 5 o 454.92 461.13 11.33
    5 3 5 o 547.01 572.10 20.60
    5 -3 5 o 551.13 556.27 20.50
    6 3 5 o 998.84 983.50 34.10
    6 -3 5 o 1004.40 958.40 33.79
    7 3 5 o 146.69 153.13 9.99
    7 -3 5 o 165.44 161.57 7.21
    8 3 5 o 180.17 177.17 11.43
    8 -3 5 o 155.55 170.69 10.82
    -11 4 5 o 245.59 233.90 9.48
    -11 -4 5 o 223.03 231.74 12.36
    -10 4 5 o 287.41 310.22 10.10
    -10 -4 5 o 299.57 317.02 13.80
    -9 4 5 o 138.25 146.03 6.49
    -9 -4 5 o 139.69 151.68 8.96
    -8 4 5 < 5.97 11.24 2.37
    -8 -4 5 < 2.88 9.27 3.09
    -7 4 5 o 402.38 409.45 8.76
    -7 -4 5 o 399.29 405.28 10.40
    -6 4 5 o 300.19 303.54 5.67
    -6 -4 5 o 276.29 280.36 7.83
    -5 4 5 o 589.45 610.65 11.54
    -5 -4 5 o 590.07 596.29 13.49
    -4 4 5 o 67.17 76.84 3.50
    -4 -4 5 o 77.06 81.09 2.88
    -3 4 5 o 65.21 67.05 2.58
    -3 -4 5 o 73.55 72.02 2.37
    -2 4 5 o 1245.87 1271.45 21.94
    -2 -4 5 o 1255.66 1257.34 26.78
    -1 4 5 o 172.35 177.90 4.43
    -1 -4 5 o 186.97 180.10 5.25
    0 4 5 o 223.34 228.69 6.70
    0 -4 5 o 230.14 230.77 5.97
    1 4 5 o 1213.93 1226.05 26.89
    1 -4 5 o 1225.47 1217.67 21.22
    2 4 5 o 1295.21 1315.72 28.84
    2 -4 5 o 1310.77 1301.22 22.56
    3 4 5 o 98.28 98.46 6.80
    3 -4 5 o 107.24 112.63 4.33
    4 4 5 o 574.00 576.12 21.02
    4 -4 5 o 577.61 578.37 14.01
    5 4 5 o 90.86 101.37 7.83
    5 -4 5 o 108.37 105.31 7.73
    6 4 5 o 25.24 23.90 5.36
    6 -4 5 o 19.68 23.39 4.43
    7 4 5 o 182.65 182.14 11.43
    7 -4 5 o 176.46 185.71 10.61
    8 4 5 o 351.90 340.73 16.79
    8 -4 5 o 336.55 345.32 16.28
    -11 5 5 o 101.57 101.21 6.39
    -11 -5 5 o 95.80 97.95 8.14
    -10 5 5 o 173.07 176.80 7.83
    -10 -5 5 o 174.82 185.27 10.10
    -9 5 5 < 2.88 5.06 2.58
    -9 -5 5 < 8.55 4.47 3.61
    -8 5 5 o 277.11 282.65 9.17
    -8 -5 5 o 262.07 257.23 12.16
    -7 5 5 o 202.22 210.63 5.56
    -7 -5 5 o 208.50 210.70 9.79
    -6 5 5 o 52.23 53.66 2.37
    -6 -5 5 o 50.48 54.79 2.88
    -5 5 5 o 120.22 128.47 3.30
    -5 -5 5 o 121.15 128.08 4.02
    -4 5 5 o 1714.79 1744.91 37.91
    -4 -5 5 o 1794.53 1764.81 26.06
    -3 5 5 o 571.63 562.06 13.80
    -3 -5 5 o 552.88 556.87 10.82
    -2 5 5 o 167.09 169.76 4.43
    -2 -5 5 o 165.65 167.51 4.12
    -1 5 5 o 2084.62 2059.88 35.85
    -1 -5 5 o 2100.18 2085.54 43.58
    0 5 5 o 279.58 287.55 6.39
    0 -5 5 o 269.90 272.95 7.21
    1 5 5 o 1511.03 1529.10 33.07
    1 -5 5 o 1528.95 1545.09 31.83
    2 5 5 o 186.05 199.49 6.70
    2 -5 5 o 194.60 201.83 4.64
    3 5 5 o 620.57 609.69 15.97
    3 -5 5 o 651.06 642.02 15.25
    4 5 5 o 398.36 421.62 16.59
    4 -5 5 o 425.76 418.31 11.13
    5 5 5 o 62.32 72.36 6.70
    5 -5 5 o 69.74 68.25 6.90
    6 5 5 o 781.47 751.10 28.43
    6 -5 5 o 772.92 767.96 27.61
    7 5 5 o 62.94 70.47 7.52
    7 -5 5 o 71.49 71.67 7.62
    8 5 5 o 33.89 28.41 6.28
    8 -5 5 o 20.19 25.28 5.67
    -10 6 5 o 202.53 204.25 8.55
    -10 -6 5 o 226.74 217.62 11.74
    -9 6 5 o 54.91 65.13 4.84
    -9 -6 5 o 67.48 68.63 6.59
    -8 6 5 o 8.65 14.46 2.68
    -8 -6 5 o 14.73 11.90 3.71
    -7 6 5 o 100.75 103.25 4.12
    -7 -6 5 o 102.81 104.07 6.80
    -6 6 5 o 719.97 719.41 12.05
    -6 -6 5 o 719.87 714.45 23.90
    -5 6 5 o 33.38 38.04 2.06
    -5 -6 5 o 47.08 49.79 3.30
    -4 6 5 o 945.99 940.69 17.41
    -4 -6 5 o 917.25 922.51 14.63
    -3 6 5 o 307.19 321.33 9.07
    -3 -6 5 o 325.84 334.22 7.01
    -2 6 5 o 456.87 474.62 12.16
    -2 -6 5 o 489.63 501.39 9.37
    -1 6 5 o 29.15 26.76 2.16
    -1 -6 5 o 26.78 27.84 1.75
    0 6 5 o 126.40 130.46 4.12
    0 -6 5 o 131.04 129.55 4.64
    1 6 5 o 962.78 957.23 17.82
    1 -6 5 o 948.36 940.06 21.02
    2 6 5 o 56.66 63.11 4.12
    2 -6 5 o 54.29 58.84 2.58
    3 6 5 o 199.44 198.78 7.42
    3 -6 5 o 209.12 211.61 6.90
    4 6 5 o 857.09 842.00 20.81
    4 -6 5 o 836.79 807.31 19.88
    5 6 5 o 148.14 139.61 9.48
    5 -6 5 o 141.44 134.80 9.17
    6 6 5 < 4.43 0.34 4.02
    6 -6 5 < -0.82 0.40 3.40
    7 6 5 o 110.74 109.79 8.96
    7 -6 5 o 107.65 105.54 8.65
    -10 7 5 o 199.75 200.65 8.55
    -10 -7 5 o 208.91 194.34 11.13
    -9 7 5 o 99.10 98.94 5.87
    -9 -7 5 o 93.54 93.43 7.52
    -8 7 5 o 338.30 342.39 10.92
    -8 -7 5 o 367.35 346.34 14.63
    -7 7 5 o 224.37 224.60 6.49
    -7 -7 5 o 234.36 223.51 8.04
    -6 7 5 o 266.60 272.41 6.90
    -6 -7 5 o 243.94 253.86 6.90
    -5 7 5 o 428.44 420.44 8.04
    -5 -7 5 o 422.57 439.33 9.48
    -4 7 5 o 383.32 375.09 8.76
    -4 -7 5 o 394.86 383.67 8.65
    -3 7 5 o 449.04 432.95 9.68
    -3 -7 5 o 432.87 437.40 9.17
    -2 7 5 o 86.64 97.18 4.64
    -2 -7 5 o 97.04 105.41 3.30
    -1 7 5 o 1170.26 1166.18 20.81
    -1 -7 5 o 1094.13 1131.54 25.14
    0 7 5 o 115.89 114.88 4.02
    0 -7 5 o 110.02 111.18 4.53
    1 7 5 o 532.80 531.09 10.92
    1 -7 5 o 509.82 526.48 12.67
    2 7 5 o 395.58 387.59 8.96
    2 -7 5 o 398.88 401.91 8.65
    3 7 5 o 455.33 456.71 10.10
    3 -7 5 o 449.97 458.67 12.16
    4 7 5 o 65.62 65.64 4.74
    4 -7 5 o 67.17 65.94 4.43
    5 7 5 o 25.75 24.21 5.25
    5 -7 5 o 24.62 23.79 4.74
    6 7 5 o 82.10 86.93 8.04
    6 -7 5 o 79.32 83.60 7.83
    7 7 5 o 54.19 51.96 7.31
    7 -7 5 o 47.39 51.39 6.90
    -9 8 5 o 187.80 190.01 12.67
    -9 -8 5 o 186.46 182.90 7.83
    -8 8 5 o 155.66 143.10 7.01
    -8 -8 5 o 143.29 143.27 6.70
    -7 8 5 o 48.42 51.19 3.40
    -7 -8 5 o 48.83 50.71 3.50
    -6 8 5 o 456.36 460.58 10.40
    -6 -8 5 o 466.45 459.38 10.51
    -5 8 5 o 419.58 407.23 8.14
    -5 -8 5 o 415.05 412.36 9.48
    -4 8 5 o 1208.68 1180.50 22.25
    -4 -8 5 o 1160.67 1166.83 27.30
    -3 8 5 o 850.08 819.06 16.59
    -3 -8 5 o 846.68 828.26 20.29
    -2 8 5 o 565.55 566.86 11.85
    -2 -8 5 o 558.65 565.95 14.32
    -1 8 5 o 65.62 73.33 4.22
    -1 -8 5 o 80.97 83.04 4.12
    0 8 5 o 335.93 343.43 7.83
    0 -8 5 o 323.47 324.39 9.27
    1 8 5 o 104.97 102.43 4.12
    1 -8 5 o 116.72 106.97 4.84
    2 8 5 o 231.17 230.50 6.39
    2 -8 5 o 245.07 234.02 7.42
    3 8 5 o 50.79 53.87 3.40
    3 -8 5 o 52.43 55.33 4.02
    4 8 5 o 154.63 150.21 7.01
    4 -8 5 o 143.29 138.49 6.49
    5 8 5 o 58.51 64.34 4.94
    5 -8 5 o 56.35 59.31 6.49
    6 8 5 o 70.36 70.25 7.93
    6 -8 5 o 68.71 72.69 7.62
    -8 9 5 o 366.53 347.55 17.72
    -8 -9 5 o 336.76 345.98 16.89
    -7 9 5 o 37.60 51.51 4.12
    -7 -9 5 o 46.56 52.64 4.74
    -6 9 5 o 188.31 187.47 6.08
    -6 -9 5 o 195.63 196.18 8.24
    -5 9 5 o 228.90 235.59 5.67
    -5 -9 5 o 233.85 243.50 8.65
    -4 9 5 o 368.69 368.28 7.52
    -4 -9 5 o 358.49 367.43 11.13
    -3 9 5 o 482.11 484.17 10.82
    -3 -9 5 o 481.60 475.73 13.29
    -2 9 5 o 61.50 60.41 3.61
    -2 -9 5 o 64.18 65.30 4.43
    -1 9 5 o 424.22 437.23 9.79
    -1 -9 5 o 412.89 422.37 11.64
    0 9 5 o 494.68 481.62 13.49
    0 -9 5 o 517.76 500.32 13.29
    1 9 5 o 239.72 241.27 8.04
    1 -9 5 o 231.99 230.01 7.73
    2 9 5 o 418.24 429.45 12.46
    2 -9 5 o 434.31 441.50 11.54
    3 9 5 o 84.88 78.22 5.46
    3 -9 5 o 83.75 80.46 5.15
    4 9 5 o 397.74 378.10 12.26
    4 -9 5 o 373.43 370.86 11.54
    5 9 5 o 46.67 53.49 4.74
    5 -9 5 o 52.64 56.60 6.59
    6 9 5 < 1.03 1.14 3.09
    6 -9 5 < -0.93 0.65 3.81
    -8 10 5 o 56.14 66.65 7.62
    -8 -10 5 o 55.22 66.29 7.42
    -7 10 5 o 39.35 40.44 4.43
    -7 -10 5 o 39.97 41.76 4.84
    -6 10 5 o 125.89 131.57 6.80
    -6 -10 5 o 128.15 120.53 6.90
    -5 10 5 o 38.22 41.77 3.30
    -5 -10 5 o 41.21 41.93 4.53
    -4 10 5 o 101.06 104.96 4.64
    -4 -10 5 o 99.51 105.98 5.87
    -3 10 5 o 588.94 598.06 13.08
    -3 -10 5 o 611.09 618.54 16.07
    -2 10 5 o 149.37 157.27 5.36
    -2 -10 5 o 149.48 152.53 6.49
    -1 10 5 o 79.12 87.29 4.12
    -1 -10 5 o 80.25 86.57 4.84
    0 10 5 o 735.63 720.53 15.35
    0 -10 5 o 740.37 730.03 18.34
    1 10 5 o 163.69 173.09 7.62
    1 -10 5 o 178.22 182.39 6.90
    2 10 5 o 315.85 303.34 10.92
    2 -10 5 o 289.47 294.69 13.70
    3 10 5 o 104.36 110.62 6.49
    3 -10 5 o 104.87 112.74 5.87
    4 10 5 o 112.60 111.75 5.46
    4 -10 5 o 109.61 110.28 6.08
    5 10 5 o 16.48 20.89 2.99
    5 -10 5 < 12.57 18.48 4.43
    -7 11 5 o 48.83 49.72 4.94
    -7 -11 5 o 55.32 53.94 5.56
    -6 11 5 o 22.56 25.99 4.12
    -6 -11 5 o 26.58 25.45 4.33
    -5 11 5 o 115.07 123.83 5.36
    -5 -11 5 o 107.96 120.86 6.70
    -4 11 5 o 68.61 72.65 4.33
    -4 -11 5 o 61.60 61.99 5.25
    -3 11 5 o 62.43 61.22 4.12
    -3 -11 5 o 57.48 58.86 4.84
    -2 11 5 o 276.60 272.47 7.93
    -2 -11 5 o 278.45 280.79 9.58
    -1 11 5 o 151.23 150.09 7.31
    -1 -11 5 o 133.82 134.80 6.49
    0 11 5 o 44.91 47.30 4.84
    0 -11 5 o 52.74 53.08 4.33
    1 11 5 o 121.15 112.93 6.90
    1 -11 5 o 118.78 113.24 5.97
    2 11 5 o 521.36 527.64 15.76
    2 -11 5 o 523.32 511.14 20.91
    3 11 5 o 314.30 299.05 11.64
    3 -11 5 o 332.74 313.23 10.92
    4 11 5 o 342.22 363.67 12.46
    4 -11 5 o 366.43 361.70 11.85
    -5 12 5 < 3.50 16.13 3.30
    -5 -12 5 o 12.57 17.86 3.81
    -4 12 5 o 165.85 171.01 7.93
    -4 -12 5 o 167.09 169.00 8.14
    -3 12 5 o 242.19 247.59 9.68
    -3 -12 5 o 241.67 247.48 9.48
    -2 12 5 o 88.90 92.32 6.18
    -2 -12 5 o 87.15 88.38 6.08
    -1 12 5 o 57.89 58.40 5.46
    -1 -12 5 o 52.54 60.39 4.74
    0 12 5 o 271.24 272.67 10.40
    0 -12 5 o 271.03 266.13 9.89
    1 12 5 o 417.32 423.78 13.70
    1 -12 5 o 399.08 431.12 12.98
    2 12 5 o 297.20 306.88 11.33
    2 -12 5 o 289.27 302.72 14.83
    -2 13 5 o 18.34 21.74 4.02
    -2 -13 5 o 21.63 22.03 3.91
    -1 13 5 o 131.55 130.96 7.62
    -1 -13 5 o 134.43 125.53 7.21
    -11 0 6 < -1.55 0.08 2.27
    -10 0 6 o 33.79 31.02 3.91
    -9 0 6 < 2.37 3.58 2.27
    -8 0 6 o 154.42 158.78 6.18
    -7 0 6 o 48.52 46.21 3.40
    -6 0 6 < 0.62 0.33 1.13
    -5 0 6 o 1738.49 1671.87 25.55
    -4 0 6 o 2011.48 1917.87 41.62
    -3 0 6 o 183.57 184.48 5.36
    -2 0 6 o 31.11 39.46 2.88
    -1 0 6 o 75.82 70.96 4.53
    0 0 6 o 77.16 78.48 2.27
    1 0 6 o 475.11 487.73 16.89
    2 0 6 o 161.94 152.71 8.34
    3 0 6 o 861.72 844.06 28.84
    4 0 6 o 788.27 823.91 27.30
    5 0 6 o 84.27 97.77 7.31
    6 0 6 o 277.11 307.76 13.60
    7 0 6 o 614.90 592.87 23.90
    8 0 6 o 97.76 92.87 9.37
    -11 1 6 o 180.38 181.36 7.83
    -11 -1 6 o 193.36 181.97 11.64
    -10 1 6 o 682.27 664.60 17.92
    -10 -1 6 o 673.00 657.02 17.62
    -9 1 6 o 32.96 42.10 3.61
    -9 -1 6 o 37.91 44.41 3.71
    -8 1 6 o 47.39 45.00 3.81
    -8 -1 6 o 48.52 47.13 3.71
    -7 1 6 o 234.98 242.45 7.62
    -7 -1 6 o 254.86 260.81 7.62
    -6 1 6 o 6.80 9.03 1.85
    -6 -1 6 o 8.24 6.09 1.75
    -5 1 6 o 905.40 915.31 20.81
    -5 -1 6 o 939.19 943.15 20.60
    -4 1 6 o 1338.79 1357.67 28.43
    -4 -1 6 o 1381.54 1369.91 41.10
    -3 1 6 o 656.83 671.40 15.25
    -3 -1 6 o 709.05 677.28 15.35
    -2 1 6 o 118.06 114.14 5.25
    -2 -1 6 o 110.12 100.70 5.36
    -1 1 6 o 210.05 233.10 5.67
    -1 -1 6 o 227.35 242.28 8.76
    0 1 6 o 319.97 313.78 7.62
    0 -1 6 o 310.08 308.45 7.73
    1 1 6 o 1193.43 1198.46 35.95
    1 -1 6 o 1130.18 1194.62 24.31
    2 1 6 o 27.40 27.61 3.91
    2 -1 6 o 18.85 17.95 3.50
    3 1 6 o 311.93 336.58 13.39
    3 -1 6 o 307.60 336.13 13.08
    4 1 6 o 70.05 62.12 6.80
    4 -1 6 o 69.54 71.83 6.39
    5 1 6 o 14.73 16.82 4.12
    5 -1 6 o 18.54 17.71 4.43
    6 1 6 o 357.36 348.59 16.28
    6 -1 6 o 352.21 353.05 16.07
    7 1 6 < 13.91 14.47 4.64
    7 -1 6 o 18.75 14.53 4.84
    8 1 6 o 677.84 707.76 26.37
    8 -1 6 o 702.05 703.86 26.78
    -11 2 6 o 29.15 31.14 3.91
    -11 -2 6 o 29.57 31.89 5.77
    -10 2 6 o 76.64 78.19 5.56
    -10 -2 6 o 73.86 72.14 7.11
    -9 2 6 o 103.74 107.53 5.56
    -9 -2 6 o 98.69 107.41 5.15
    -8 2 6 o 540.11 569.03 14.22
    -8 -2 6 o 534.86 559.12 13.80
    -7 2 6 o 179.66 178.86 6.49
    -7 -2 6 o 180.07 178.27 6.08
    -6 2 6 o 313.58 324.39 8.96
    -6 -2 6 o 310.59 326.21 8.45
    -5 2 6 o 758.19 778.08 17.62
    -5 -2 6 o 758.40 792.91 24.52
    -4 2 6 o 742.84 738.78 13.39
    -4 -2 6 o 736.46 744.52 16.69
    -3 2 6 o 383.11 398.83 7.73
    -2 2 6 o 1276.05 1270.88 22.46
    -2 -2 6 o 1296.66 1277.29 38.63
    -1 2 6 o 584.72 571.05 18.95
    -1 -2 6 o 584.51 578.23 13.29
    0 2 6 o 1202.40 1191.55 25.44
    0 -2 6 o 1223.93 1206.08 25.75
    1 2 6 o 1016.45 1024.89 31.01
    1 -2 6 o 949.49 993.95 21.02
    2 2 6 o 1162.32 1168.90 37.39
    2 -2 6 o 1192.51 1175.30 25.34
    3 2 6 o 268.15 269.59 11.85
    3 -2 6 o 252.49 267.41 11.54
    4 2 6 o 883.25 854.11 29.57
    4 -2 6 o 837.10 854.83 29.15
    5 2 6 o 83.65 80.42 7.31
    5 -2 6 o 74.07 82.23 7.42
    6 2 6 o 283.60 279.10 13.91
    6 -2 6 o 296.27 287.59 14.32
    7 2 6 o 334.49 335.41 15.97
    7 -2 6 o 318.83 328.44 15.66
    8 2 6 o 84.16 96.24 8.45
    8 -2 6 o 77.26 94.61 8.24
    -11 3 6 o 12.05 12.64 3.30
    -11 -3 6 < 7.42 11.82 4.33
    -10 3 6 o 391.25 393.56 12.26
    -10 -3 6 o 387.34 381.03 16.89
    -9 3 6 o 536.50 551.16 14.94
    -9 -3 6 o 558.03 544.04 20.91
    -8 3 6 o 32.66 34.08 3.50
    -8 -3 6 o 36.06 36.13 3.19
    -7 3 6 o 142.68 145.53 4.43
    -7 -3 6 o 148.45 152.45 5.36
    -6 3 6 o 375.80 366.02 8.04
    -6 -3 6 o 356.64 335.93 9.58
    -5 3 6 o 3001.56 3042.53 50.58
    -5 -3 6 o 2960.05 3025.97 61.40
    -4 3 6 o 33.27 26.69 2.78
    -4 -3 6 o 26.89 28.94 2.16
    -3 3 6 o 1868.18 1855.19 31.93
    -2 3 6 o 1341.36 1390.54 23.59
    -1 3 6 o 257.23 258.11 5.97
    -1 -3 6 o 252.49 244.62 6.90
    0 3 6 o 1000.69 1015.28 17.82
    0 -3 6 o 995.03 1022.00 21.74
    1 3 6 o 242.29 239.19 10.30
    1 -3 6 o 240.03 247.40 6.70
    2 3 6 o 247.13 256.42 11.13
    2 -3 6 o 259.70 268.81 7.11
    3 3 6 o 39.45 42.33 4.94
    3 -3 6 o 32.76 44.58 4.53
    4 3 6 o 76.13 83.86 6.90
    4 -3 6 o 95.39 86.62 7.01
    5 3 6 < 4.02 7.75 3.91
    5 -3 6 < 0.72 5.59 3.50
    6 3 6 o 58.20 67.07 6.80
    6 -3 6 o 63.77 63.14 7.31
    7 3 6 o 101.37 100.91 8.76
    7 -3 6 o 94.05 103.42 8.96
    -11 4 6 o 87.98 87.61 5.97
    -11 -4 6 o 86.22 93.53 7.93
    -10 4 6 o 168.02 165.87 7.52
    -10 -4 6 o 174.40 165.82 10.61
    -9 4 6 o 89.73 88.33 5.56
    -9 -4 6 o 84.37 85.92 7.42
    -8 4 6 o 629.11 636.61 16.59
    -8 -4 6 o 690.41 662.16 23.49
    -7 4 6 o 120.32 121.76 4.22
    -7 -4 6 o 129.08 124.11 4.94
    -6 4 6 o 29.05 30.02 1.85
    -6 -4 6 o 30.60 29.84 2.37
    -5 4 6 o 273.71 266.84 6.59
    -5 -4 6 o 276.70 265.35 7.42
    -4 4 6 o 684.54 673.23 16.17
    -4 -4 6 o 659.51 658.89 15.14
    -3 4 6 o 268.25 259.15 6.08
    -3 -4 6 o 268.05 257.34 9.89
    -2 4 6 o 791.36 809.02 14.83
    -2 -4 6 o 823.51 813.11 25.55
    -1 4 6 o 680.73 683.84 13.29
    -1 -4 6 o 746.24 726.44 22.46
    0 4 6 o 2483.60 2585.35 52.23
    0 -4 6 o 2490.71 2564.71 51.61
    1 4 6 o 67.17 70.11 3.91
    1 -4 6 o 57.28 67.45 3.19
    2 4 6 o 1121.94 1128.20 35.03
    2 -4 6 o 1070.02 1100.97 23.90
    3 4 6 o 50.07 45.32 5.77
    3 -4 6 o 50.48 45.66 5.56
    4 4 6 o 27.51 27.54 4.74
    4 -4 6 o 27.51 29.40 4.64
    5 4 6 o 104.05 124.11 8.65
    5 -4 6 o 119.60 126.54 8.65
    6 4 6 o 171.62 170.80 11.13
    6 -4 6 o 173.79 167.22 10.92
    7 4 6 < 4.84 2.06 4.33
    7 -4 6 < 2.27 2.23 4.43
    -10 5 6 o 323.98 323.05 11.02
    -10 -5 6 o 322.44 317.28 14.94
    -9 5 6 o 38.53 38.34 4.22
    -9 -5 6 o 40.69 38.96 5.25
    -8 5 6 o 90.76 99.92 5.36
    -8 -5 6 o 106.62 108.35 7.52
    -7 5 6 o 315.85 315.77 7.73
    -7 -5 6 o 334.70 313.54 13.39
    -6 5 6 o 623.76 617.70 10.71
    -6 -5 6 o 638.49 638.27 14.73
    -5 5 6 o 746.24 753.89 14.42
    -5 -5 6 o 745.01 722.76 16.79
    -4 5 6 o 121.87 124.37 5.15
    -4 -5 6 o 135.88 134.04 4.33
    -3 5 6 o 1025.83 999.45 17.92
    -3 -5 6 o 936.10 936.35 17.72
    -2 5 6 o 216.33 209.74 5.36
    -2 -5 6 o 205.00 199.44 4.94
    -1 5 6 o 53.77 53.55 2.78
    -1 -5 6 o 50.99 52.94 2.88
    0 5 6 o 137.53 142.45 4.33
    0 -5 6 o 121.76 122.15 4.22
    1 5 6 o 605.32 620.65 15.56
    1 -5 6 o 642.71 630.68 11.95
    2 5 6 o 15.56 22.44 2.78
    2 -5 6 o 17.10 24.11 2.27
    3 5 6 o 32.66 36.81 4.94
    3 -5 6 o 38.94 34.91 3.09
    4 5 6 o 723.68 711.76 26.37
    4 -5 6 o 746.66 726.22 26.27
    5 5 6 o 52.33 62.19 6.59
    5 -5 6 o 64.18 61.59 6.90
    6 5 6 o 68.71 68.61 7.93
    6 -5 6 o 53.47 66.93 6.59
    7 5 6 o 142.16 148.40 10.71
    7 -5 6 o 130.42 150.67 10.51
    -10 6 6 o 243.73 243.39 9.37
    -10 -6 6 o 239.92 238.65 12.26
    -9 6 6 o 22.66 24.79 3.61
    -9 -6 6 o 22.35 23.07 4.33
    -8 6 6 o 724.20 712.83 18.54
    -8 -6 6 o 710.39 729.63 25.03
    -7 6 6 o 173.17 180.40 5.46
    -7 -6 6 o 179.66 175.41 9.07
    -6 6 6 o 34.41 38.91 2.68
    -6 -6 6 o 38.94 38.97 4.22
    -5 6 6 o 241.57 243.15 5.36
    -5 -6 6 o 242.19 248.70 7.52
    -4 6 6 o 156.48 162.46 6.18
    -4 -6 6 o 151.54 152.61 3.81
    -3 6 6 o 483.66 481.58 12.98
    -3 -6 6 o 498.08 511.46 9.99
    -2 6 6 o 1116.79 1111.59 20.29
    -2 -6 6 o 1104.84 1116.10 19.88
    -1 6 6 o 355.51 350.82 8.14
    -1 -6 6 o 386.82 380.80 9.68
    0 6 6 o 172.65 173.34 5.05
    0 -6 6 o 170.59 175.11 5.46
    1 6 6 o 108.37 111.60 4.12
    1 -6 6 o 110.85 106.92 3.61
    2 6 6 o 351.28 354.30 10.40
    2 -6 6 o 333.26 339.61 9.58
    3 6 6 o 436.58 437.21 12.57
    3 -6 6 o 439.46 437.67 11.74
    4 6 6 o 168.33 186.21 10.20
    4 -6 6 o 177.70 186.17 10.30
    5 6 6 o 408.15 397.02 17.82
    5 -6 6 o 411.03 396.86 17.62
    6 6 6 o 68.30 77.23 7.93
    6 -6 6 o 70.05 72.33 7.62
    -10 7 6 o 263.51 261.63 15.56
    -10 -7 6 o 255.07 258.02 12.57
    -9 7 6 o 28.12 26.54 4.12
    -9 -7 6 o 35.85 30.81 5.25
    -8 7 6 o 282.88 294.86 9.89
    -8 -7 6 o 300.60 303.45 12.88
    -7 7 6 o 34.00 37.68 2.88
    -7 -7 6 o 32.66 35.79 3.40
    -6 7 6 o 382.08 390.70 9.07
    -6 -7 6 o 393.31 396.25 11.02
    -5 7 6 o 85.19 88.41 3.19
    -5 -7 6 o 73.14 79.41 3.61
    -4 7 6 o 178.84 178.40 5.46
    -4 -7 6 o 168.22 175.90 5.05
    -3 7 6 o 343.04 351.70 10.20
    -3 -7 6 o 343.35 341.78 7.73
    -2 7 6 o 440.91 443.30 12.26
    -2 -7 6 o 449.56 452.23 11.74
    -1 7 6 o 453.58 460.21 9.99
    -1 -7 6 o 480.15 472.93 11.95
    0 7 6 o 328.10 326.45 7.73
    0 -7 6 o 316.05 323.90 8.86
    1 7 6 o 822.27 807.76 16.07
    1 -7 6 o 825.15 804.09 18.75
    2 7 6 o 619.74 618.72 13.08
    2 -7 6 o 652.60 640.58 15.97
    3 7 6 o 627.05 608.83 13.29
    3 -7 6 o 632.72 611.11 15.97
    4 7 6 o 233.74 223.49 8.86
    4 -7 6 o 215.71 228.36 11.85
    5 7 6 o 112.60 120.07 9.07
    5 -7 6 o 129.59 123.77 9.37
    6 7 6 o 137.94 138.82 10.20
    6 -7 6 o 134.54 128.95 9.68
    -9 8 6 o 111.46 109.36 6.70
    -9 -8 6 o 104.15 111.47 9.68
    -8 8 6 o 209.02 221.25 8.55
    -8 -8 6 o 225.60 214.07 8.76
    -7 8 6 o 151.12 151.80 5.36
    -7 -8 6 o 152.88 154.02 7.01
    -6 8 6 o 43.06 46.94 3.19
    -6 -8 6 o 40.18 44.41 4.33
    -5 8 6 o 214.89 206.96 5.36
    -5 -8 6 o 195.83 196.62 7.83
    -4 8 6 o 80.66 84.95 3.91
    -4 -8 6 o 85.30 79.98 4.84
    -3 8 6 o 530.12 530.32 11.43
    -3 -8 6 o 515.90 545.08 13.80
    -2 8 6 o 540.21 543.62 14.32
    -2 -8 6 o 525.17 542.78 13.80
    -1 8 6 o 296.07 307.63 9.58
    -1 -8 6 o 323.98 323.18 9.17
    0 8 6 o 154.11 154.33 5.05
    0 -8 6 o 151.02 155.65 5.77
    1 8 6 o 44.40 44.71 3.09
    1 -8 6 o 39.35 43.11 3.19
    2 8 6 o 329.34 337.33 8.34
    2 -8 6 o 345.31 345.02 10.20
    3 8 6 o 104.25 111.19 6.18
    3 -8 6 o 111.88 111.31 5.67
    4 8 6 o 207.16 208.09 8.65
    4 -8 6 o 236.21 224.66 12.16
    5 8 6 o 519.09 491.90 21.22
    5 -8 6 o 488.70 492.92 20.71
    -8 9 6 o 99.82 86.06 9.17
    -8 -9 6 o 84.78 86.15 9.07
    -7 9 6 o 619.33 614.14 13.70
    -7 -9 6 o 613.97 610.66 24.31
    -6 9 6 o 64.08 65.99 3.91
    -6 -9 6 o 65.62 69.04 5.25
    -5 9 6 o 86.43 84.98 3.61
    -5 -9 6 o 92.92 89.56 5.56
    -4 9 6 o 142.37 156.73 5.25
    -4 -9 6 o 133.30 140.95 6.49
    -3 9 6 o 104.46 105.17 4.53
    -3 -9 6 o 97.45 103.49 5.56
    -2 9 6 o 101.78 114.35 4.43
    -2 -9 6 o 97.25 104.72 5.15
    -1 9 6 o 276.18 281.69 9.07
    -1 -9 6 o 254.24 264.94 8.45
    0 9 6 o 41.41 37.80 3.91
    0 -9 6 o 36.57 34.04 3.40
    1 9 6 o 437.09 436.14 10.10
    1 -9 6 o 425.56 420.30 17.10
    2 9 6 o 319.24 305.53 10.40
    2 -9 6 o 290.09 299.19 9.58
    3 9 6 o 396.40 387.14 12.26
    3 -9 6 o 363.64 381.29 11.33
    4 9 6 o 282.36 278.40 10.40
    4 -9 6 o 294.42 281.54 14.42
    5 9 6 o 190.58 182.14 12.16
    5 -9 6 o 198.10 183.99 12.05
    -7 10 6 o 223.96 232.59 9.27
    -7 -10 6 o 235.49 237.87 13.70
    -6 10 6 o 62.74 67.58 5.36
    -6 -10 6 o 56.14 63.72 5.25
    -5 10 6 o 8.14 9.66 2.37
    -5 -10 6 o 11.64 7.85 3.09
    -4 10 6 o 27.71 29.02 2.58
    -4 -10 6 o 25.86 27.33 3.71
    -3 10 6 o 163.07 163.69 5.77
    -3 -10 6 o 152.05 166.23 7.01
    -2 10 6 o 651.78 650.07 14.22
    -2 -10 6 o 669.50 655.27 17.20
    -1 10 6 o 303.48 308.75 8.34
    -1 -10 6 o 324.50 327.40 10.10
    0 10 6 o 467.79 457.00 11.02
    0 -10 6 o 449.66 444.20 12.67
    1 10 6 o 66.03 71.04 5.56
    1 -10 6 o 77.06 80.67 6.80
    2 10 6 o 143.50 162.08 10.61
    2 -10 6 o 162.87 160.04 7.11
    3 10 6 o 74.89 76.37 5.67
    3 -10 6 o 76.44 73.94 5.36
    4 10 6 o 262.48 261.59 8.45
    4 -10 6 o 272.68 256.29 14.22
    -6 11 6 o 192.64 201.45 12.57
    -6 -11 6 o 217.67 214.71 9.37
    -5 11 6 o 269.28 281.11 10.20
    -5 -11 6 o 261.76 266.47 10.10
    -4 11 6 o 340.47 341.18 9.37
    -4 -11 6 o 358.80 357.71 11.85
    -3 11 6 o 321.10 313.55 8.96
    -3 -11 6 o 321.41 323.79 10.82
    -2 11 6 o 175.64 182.27 6.28
    -2 -11 6 o 169.87 178.47 7.52
    -1 11 6 o 75.20 73.21 5.87
    -1 -11 6 o 73.55 76.53 5.25
    0 11 6 o 55.83 68.21 5.46
    0 -11 6 o 65.62 64.70 5.56
    1 11 6 o 84.37 78.53 6.49
    1 -11 6 o 66.34 70.40 7.11
    2 11 6 o 103.22 111.52 7.11
    2 -11 6 o 121.97 117.75 6.39
    -4 12 6 o 8.76 10.65 2.47
    -4 -12 6 o 11.64 10.25 3.50
    -3 12 6 o 268.87 261.39 10.40
    -3 -12 6 o 272.89 263.79 10.20
    -2 12 6 o 430.81 421.58 13.91
    -2 -12 6 o 423.19 416.12 13.19
    -1 12 6 o 277.63 288.96 10.82
    -1 -12 6 o 319.35 302.25 15.04
    0 12 6 o 374.15 361.66 12.88
    0 -12 6 o 352.00 346.83 17.10
    1 12 6 o 253.83 254.58 10.61
    1 -12 6 o 261.04 271.35 13.80
    -11 0 7 o 17.51 13.37 3.50
    -10 0 7 o 10.51 9.51 3.09
    -9 0 7 o 584.92 577.51 15.56
    -8 0 7 o 855.34 868.80 20.50
    -7 0 7 < 1.03 0.99 1.75
    -6 0 7 o 367.46 365.21 10.10
    -5 0 7 o 260.22 252.24 5.87
    -4 0 7 o 619.43 646.03 14.22
    -3 0 7 o 58.20 63.16 3.09
    -2 0 7 o 415.56 399.10 14.32
    -1 0 7 o 40.69 27.26 4.12
    0 0 7 o 55.53 68.44 2.78
    1 0 7 o 168.33 171.01 8.65
    2 0 7 o 467.90 474.36 17.82
    3 0 7 o 162.66 162.28 9.37
    4 0 7 o 1160.37 1156.28 38.53
    5 0 7 < 7.01 15.34 4.12
    6 0 7 o 54.19 60.70 6.90
    7 0 7 < 2.58 3.81 4.33
    -11 1 7 o 127.64 131.00 6.90
    -11 -1 7 o 136.70 130.84 9.79
    -10 1 7 o 310.59 313.64 10.40
    -10 -1 7 o 315.23 321.05 10.30
    -9 1 7 o 92.51 91.57 5.25
    -9 -1 7 o 82.52 90.65 5.15
    -8 1 7 o 388.88 383.57 11.33
    -8 -1 7 o 399.70 390.17 11.23
    -7 1 7 o 159.88 164.84 6.18
    -7 -1 7 o 163.07 171.88 5.97
    -6 1 7 o 20.40 24.90 2.58
    -6 -1 7 o 21.74 22.02 1.85
    -5 1 7 o 140.41 138.34 3.91
    -5 -1 7 o 135.98 136.61 3.91
    -4 1 7 o 204.90 211.31 6.08
    -4 -1 7 o 221.28 217.54 6.28
    -3 1 7 o 4455.42 4535.28 89.01
    -3 -1 7 o 4284.51 4452.71 89.01
    -2 1 7 o 16.79 13.93 2.58
    -2 -1 7 o 13.60 16.51 2.47
    -1 1 7 o 1274.82 1244.72 38.53
    -1 -1 7 o 1239.28 1231.66 38.53
    0 1 7 o 1803.70 1820.76 53.88
    0 -1 7 o 1774.13 1790.80 37.19
    1 1 7 o 146.90 133.09 7.83
    1 -1 7 o 122.07 122.69 7.62
    2 1 7 o 334.18 353.72 14.01
    2 -1 7 o 322.75 352.85 13.80
    3 1 7 o 469.54 477.14 18.44
    3 -1 7 o 468.82 466.36 18.44
    4 1 7 o 321.61 321.47 14.94
    4 -1 7 o 343.76 343.61 15.14
    5 1 7 o 257.02 251.45 12.88
    5 -1 7 o 226.74 240.82 12.36
    6 1 7 o 236.21 230.30 13.08
    6 -1 7 o 215.61 226.08 12.46
    7 1 7 < 2.06 1.31 4.12
    7 -1 7 < -1.96 2.52 4.02
    -11 2 7 o 274.85 282.38 10.20
    -11 -2 7 o 274.74 284.59 14.32
    -10 2 7 < -0.21 0.42 2.47
    -10 -2 7 < -0.62 0.03 3.30
    -9 2 7 o 682.79 686.33 17.72
    -9 -2 7 o 689.07 678.34 17.41
    -8 2 7 o 511.37 498.17 13.80
    -8 -2 7 o 507.45 498.86 13.29
    -7 2 7 o 326.87 349.82 9.79
    -7 -2 7 o 344.17 353.48 9.48
    -6 2 7 o 839.89 864.72 20.19
    -6 -2 7 o 884.39 870.40 19.88
    -5 2 7 o 246.00 249.30 11.23
    -5 -2 7 o 274.85 265.69 7.73
    -4 2 7 o 299.16 295.52 7.83
    -4 -2 7 o 294.62 292.36 11.54
    -3 2 7 o 492.62 482.47 11.85
    -3 -2 7 o 500.96 489.68 16.69
    -2 2 7 o 303.38 304.88 8.34
    -2 -2 7 o 329.55 330.55 11.85
    -1 2 7 o 180.07 176.41 8.14
    -1 -2 7 o 186.35 173.15 5.56
    0 2 7 < 4.53 5.57 2.47
    0 -2 7 o 4.94 5.56 1.34
    1 2 7 o 109.50 104.93 7.11
    1 -2 7 o 99.41 101.48 6.90
    2 2 7 o 1123.90 1134.81 36.16
    2 -2 7 o 1113.80 1124.96 36.06
    3 2 7 o 12.98 13.26 4.02
    3 -2 7 < 11.54 12.42 3.91
    4 2 7 o 125.47 140.98 8.76
    4 -2 7 o 132.27 144.65 8.86
    5 2 7 o 115.27 123.93 9.37
    5 -2 7 o 119.70 127.39 9.27
    6 2 7 o 67.99 68.72 7.83
    6 -2 7 o 47.49 62.20 6.70
    7 2 7 o 89.31 90.20 8.76
    7 -2 7 o 93.85 92.16 9.37
    -11 3 7 < 8.04 8.84 3.09
    -11 -3 7 < 8.55 10.31 4.22
    -10 3 7 o 61.09 70.40 5.05
    -10 -3 7 o 64.80 76.63 7.11
    -9 3 7 o 13.80 7.81 3.09
    -9 -3 7 < 9.58 6.91 4.02
    -8 3 7 o 438.85 451.21 12.57
    -8 -3 7 o 460.38 459.43 12.16
    -7 3 7 o 58.41 62.27 4.12
    -7 -3 7 o 54.08 55.70 3.50
    -6 3 7 o 35.54 38.94 3.19
    -6 -3 7 o 35.23 37.43 2.78
    -5 3 7 o 369.00 362.11 10.20
    -5 -3 7 o 370.86 373.71 9.68
    -4 3 7 o 367.04 365.89 7.62
    -4 -3 7 o 353.86 368.12 9.37
    -3 3 7 o 1092.07 1074.78 19.68
    -2 3 7 o 528.67 538.24 10.71
    -2 -3 7 o 531.77 548.83 12.67
    -1 3 7 o 477.48 486.59 16.17
    -1 -3 7 o 457.39 462.40 11.33
    0 3 7 o 367.35 383.41 14.01
    0 -3 7 o 375.18 397.65 9.48
    1 3 7 o 185.63 204.82 9.68
    1 -3 7 o 214.17 216.50 6.18
    2 3 7 o 465.84 443.76 18.23
    2 -3 7 o 493.55 465.48 18.23
    3 3 7 < 8.55 14.92 3.71
    3 -3 7 o 12.26 10.76 3.71
    4 3 7 o 973.19 981.73 33.17
    4 -3 7 o 961.34 981.72 32.96
    5 3 7 o 136.60 147.91 10.10
    5 -3 7 o 152.57 154.65 9.89
    6 3 7 o 197.27 208.38 11.95
    6 -3 7 o 208.71 218.17 12.46
    7 3 7 o 150.30 152.84 10.71
    7 -3 7 o 139.69 160.55 11.23
    -10 4 7 o 56.35 55.13 5.15
    -10 -4 7 o 49.55 56.69 6.49
    -9 4 7 o 449.35 444.36 13.08
    -9 -4 7 o 434.00 436.16 18.13
    -8 4 7 o 197.69 202.27 7.62
    -8 -4 7 o 171.62 196.97 9.68
    -7 4 7 o 390.43 391.80 8.86
    -7 -4 7 o 397.02 379.95 10.51
    -6 4 7 o 290.92 295.54 7.11
    -6 -4 7 o 302.35 297.79 8.34
    -5 4 7 o 457.08 465.60 12.36
    -5 -4 7 o 480.98 478.88 11.64
    -4 4 7 o 35.23 36.26 3.19
    -4 -4 7 o 31.11 35.53 2.37
    -3 4 7 o 99.93 101.06 3.61
    -3 -4 7 o 101.68 97.28 6.08
    -2 4 7 o 61.71 64.41 2.99
    -2 -4 7 o 65.72 68.28 4.64
    -1 4 7 o 101.99 100.98 3.81
    -1 -4 7 o 97.14 98.31 4.12
    0 4 7 o 194.18 194.00 6.70
    0 -4 7 o 184.71 195.85 6.08
    1 4 7 o 148.03 153.65 8.14
    1 -4 7 o 150.92 154.09 5.25
    2 4 7 o 381.98 379.56 15.25
    2 -4 7 o 353.76 373.51 14.94
    3 4 7 < 6.49 5.45 3.50
    3 -4 7 < 5.46 7.15 3.30
    4 4 7 o 39.45 32.32 5.87
    4 -4 7 o 24.52 31.33 4.94
    5 4 7 o 18.95 20.56 5.25
    5 -4 7 o 18.54 19.22 4.94
    6 4 7 o 243.22 243.85 13.80
    6 -4 7 o 237.14 242.01 13.49
    -10 5 7 o 154.52 151.54 7.52
    -10 -5 7 o 150.71 156.69 9.99
    -9 5 7 o 34.51 40.70 4.12
    -9 -5 7 o 36.26 42.27 5.25
    -8 5 7 o 85.61 90.97 5.25
    -8 -5 7 o 67.48 82.95 6.18
    -7 5 7 o 812.07 799.72 15.97
    -7 -5 7 o 829.69 818.22 27.61
    -6 5 7 o 284.73 281.44 7.21
    -6 -5 7 o 289.78 289.51 8.04
    -5 5 7 o 53.98 51.32 4.12
    -5 -5 7 o 60.16 58.79 3.09
    -4 5 7 o 288.13 290.62 8.86
    -4 -5 7 o 280.72 285.82 6.49
    -3 5 7 o 542.07 557.14 10.92
    -3 -5 7 o 527.75 535.20 12.98
    -2 5 7 o 244.15 246.91 6.18
    -2 -5 7 o 229.52 230.07 9.99
    -1 5 7 o 158.34 158.62 4.84
    -1 -5 7 o 161.73 168.45 7.52
    0 5 7 o 52.02 48.53 3.09
    0 -5 7 o 48.73 48.73 3.30
    1 5 7 o 1054.57 1057.39 24.62
    1 -5 7 o 1065.08 1085.88 23.80
    2 5 7 o 205.31 209.23 10.61
    2 -5 7 o 201.81 198.14 10.61
    3 5 7 o 230.34 220.91 11.74
    3 -5 7 o 223.44 214.73 11.43
    4 5 7 o 1153.46 1090.55 38.32
    4 -5 7 o 1114.94 1102.35 38.01
    5 5 7 o 31.21 35.01 5.87
    5 -5 7 o 30.18 36.85 5.67
    6 5 7 o 301.83 277.83 15.56
    6 -5 7 o 271.86 271.28 14.83
    -10 6 7 o 207.27 209.45 8.96
    -10 -6 7 o 216.02 214.33 11.85
    -9 6 7 o 247.85 241.16 9.27
    -9 -6 7 o 215.10 232.50 11.43
    -8 6 7 o 415.36 417.87 12.26
    -8 -6 7 o 387.96 414.86 16.17
    -7 6 7 o 71.39 65.28 3.81
    -7 -6 7 o 63.97 61.12 5.77
    -6 6 7 o 637.15 648.48 13.19
    -6 -6 7 o 645.80 637.91 21.94
    -5 6 7 o 353.24 347.52 10.51
    -5 -6 7 o 345.93 362.54 9.89
    -4 6 7 o 957.01 940.46 22.66
    -4 -6 7 o 955.36 929.38 17.51
    -3 6 7 o 201.70 196.05 7.31
    -3 -6 7 o 201.91 202.24 6.28
    -2 6 7 o 190.37 189.10 5.46
    -2 -6 7 o 196.35 194.86 5.05
    -1 6 7 o 541.66 528.59 11.33
    -1 -6 7 o 524.97 528.85 13.08
    0 6 7 o 41.52 42.17 2.88
    0 -6 7 o 38.53 42.85 2.47
    1 6 7 o 7.93 7.49 1.85
    1 -6 7 o 5.77 7.15 1.85
    2 6 7 o 350.77 365.15 10.82
    2 -6 7 o 332.43 349.63 14.83
    3 6 7 o 47.59 45.31 5.97
    3 -6 7 o 42.55 44.64 5.56
    4 6 7 o 143.81 147.84 10.10
    4 -6 7 o 131.65 142.21 9.58
    5 6 7 < 9.68 11.92 4.94
    5 -6 7 < 6.70 12.40 4.33
    6 6 7 o 424.53 437.12 19.37
    6 -6 7 o 440.70 442.65 19.26
    -9 7 7 o 209.33 213.53 8.76
    -9 -7 7 o 215.82 225.56 11.23
    -8 7 7 o 91.58 90.77 5.97
    -8 -7 7 o 89.11 87.11 5.46
    -7 7 7 o 168.33 165.31 5.67
    -7 -7 7 o 157.61 163.06 6.90
    -6 7 7 o 236.52 240.89 6.80
    -6 -7 7 o 249.71 251.33 8.14
    -5 7 7 o 736.35 732.66 14.94
    -5 -7 7 o 733.68 742.54 17.82
    -4 7 7 o 157.61 158.41 6.70
    -4 -7 7 o 162.56 163.00 4.94
    -3 7 7 o 673.93 667.19 17.31
    -3 -7 7 o 679.39 667.78 16.79
    -2 7 7 o 266.40 271.57 6.90
    -2 -7 7 o 265.99 264.94 8.24
    -1 7 7 o 813.00 804.47 15.86
    -1 -7 7 o 793.53 792.71 18.75
    0 7 7 o 476.65 474.99 10.61
    0 -7 7 o 487.78 493.27 17.41
    1 7 7 o 349.63 335.93 8.55
    1 -7 7 o 337.99 333.50 9.99
    2 7 7 o 155.55 157.78 5.46
    2 -7 7 o 160.50 156.13 9.68
    3 7 7 o 99.72 103.27 4.64
    3 -7 7 o 103.74 97.31 8.34
    4 7 7 o 143.50 157.39 10.20
    4 -7 7 o 151.85 151.43 9.89
    5 7 7 o 51.10 48.64 7.01
    5 -7 7 o 49.86 48.97 7.01
    -9 8 7 o 37.91 36.38 4.53
    -9 -8 7 o 25.14 36.79 5.87
    -8 8 7 o 193.57 197.50 8.14
    -8 -8 7 o 198.92 190.96 12.16
    -7 8 7 < 2.78 5.92 2.06
    -7 -8 7 < 7.42 6.03 4.33
    -6 8 7 o 709.98 678.84 14.83
    -6 -8 7 o 718.22 678.38 26.48
    -5 8 7 o 816.91 782.52 14.11
    -5 -8 7 o 784.88 789.89 28.54
    -4 8 7 o 358.70 350.12 8.86
    -4 -8 7 o 344.59 337.28 10.71
    -3 8 7 o 280.82 274.84 9.58
    -3 -8 7 o 295.76 285.97 9.37
    -2 8 7 o 331.71 329.17 10.61
    -2 -8 7 o 333.67 325.14 9.99
    -1 8 7 o 127.84 122.65 4.74
    -1 -8 7 o 120.12 120.09 5.36
    0 8 7 o 55.73 60.82 3.50
    0 -8 7 o 67.89 58.80 5.77
    1 8 7 < 3.19 0.93 1.85
    1 -8 7 < 1.13 0.43 1.96
    2 8 7 o 491.80 487.05 11.23
    2 -8 7 o 482.42 475.80 19.68
    3 8 7 < 3.91 6.47 2.78
    3 -8 7 < 10.71 8.64 4.12
    4 8 7 o 47.59 56.72 6.59
    4 -8 7 o 41.21 49.23 6.08
    -8 9 7 o 103.94 108.25 10.20
    -8 -9 7 o 113.73 105.96 9.58
    -7 9 7 o 201.81 198.89 6.59
    -7 -9 7 o 183.26 207.50 12.05
    -6 9 7 o 326.46 313.07 8.65
    -6 -9 7 o 302.14 322.52 15.14
    -5 9 7 o 64.38 72.00 3.40
    -5 -9 7 o 74.89 76.59 5.36
    -4 9 7 o 70.46 74.40 4.12
    -4 -9 7 o 73.45 78.06 5.15
    -3 9 7 o 134.02 132.52 5.25
    -3 -9 7 o 111.77 107.83 5.97
    -2 9 7 o 512.30 504.54 14.53
    -2 -9 7 o 528.16 527.26 14.11
    -1 9 7 o 410.52 397.97 12.26
    -1 -9 7 o 397.43 394.91 11.43
    0 9 7 o 318.21 313.50 8.24
    0 -9 7 o 307.71 311.53 13.70
    1 9 7 o 113.32 116.05 4.74
    1 -9 7 o 106.21 107.51 5.77
    2 9 7 o 493.44 478.47 14.63
    2 -9 7 o 521.46 476.41 20.71
    3 9 7 o 19.37 19.82 3.71
    3 -9 7 o 17.41 20.33 4.53
    4 9 7 o 56.86 46.78 7.31
    4 -9 7 o 56.97 45.59 7.42
    -7 10 7 o 31.52 41.45 4.43
    -7 -10 7 o 44.81 44.79 6.80
    -6 10 7 o 142.37 146.04 7.42
    -6 -10 7 o 137.42 140.30 10.61
    -5 10 7 o 600.17 603.47 17.20
    -5 -10 7 o 612.22 611.90 17.00
    -4 10 7 o 67.48 67.72 4.33
    -4 -10 7 o 73.04 68.31 5.25
    -3 10 7 o 102.60 108.47 4.94
    -3 -10 7 o 98.17 100.39 5.87
    -2 10 7 o 151.95 161.15 5.87
    -2 -10 7 o 162.56 159.59 6.90
    -1 10 7 o 48.93 47.23 3.81
    -1 -10 7 o 50.17 48.60 5.97
    0 10 7 o 219.63 213.14 12.98
    0 -10 7 o 202.12 215.38 11.13
    1 10 7 < 8.96 7.40 4.74
    1 -10 7 < 6.08 9.74 2.58
    2 10 7 o 170.29 166.85 8.04
    2 -10 7 o 200.06 170.16 11.54
    3 10 7 o 115.17 113.55 10.51
    -5 11 7 o 67.68 75.38 5.97
    -5 -11 7 o 76.03 77.31 5.87
    -4 11 7 o 65.31 77.98 4.53
    -4 -11 7 o 71.29 77.93 5.67
    -3 11 7 o 51.10 49.87 4.02
    -3 -11 7 o 52.33 53.18 4.94
    -2 11 7 o 68.71 72.01 4.53
    -2 -11 7 o 72.93 76.24 5.46
    -1 11 7 o 49.04 51.77 5.15
    -1 -11 7 o 50.07 50.01 6.49
    0 11 7 o 566.59 578.90 17.20
    0 -11 7 o 613.87 588.54 23.18
    1 11 7 o 30.08 42.62 4.53
    1 -11 7 o 45.53 45.45 4.64
    -11 0 8 o 58.00 60.37 7.31
    -10 0 8 o 314.40 320.57 10.61
    -9 0 8 o 27.30 30.36 3.50
    -8 0 8 o 19.06 11.56 2.88
    -7 0 8 o 1999.94 1926.21 43.27
    -6 0 8 o 124.34 114.66 5.25
    -5 0 8 o 169.05 176.96 5.56
    -4 0 8 o 33.79 34.69 2.58
    -3 0 8 < 2.37 1.86 1.44
    -2 0 8 o 14.32 15.03 2.68
    -1 0 8 o 345.72 332.90 13.29
    0 0 8 o 90.65 86.14 6.70
    1 0 8 o 321.82 308.15 13.91
    2 0 8 o 258.98 253.51 12.57
    3 0 8 o 539.29 510.42 20.91
    4 0 8 o 223.44 225.54 12.26
    5 0 8 o 794.46 803.75 29.26
    6 0 8 < 3.71 6.90 4.84
    -11 1 8 o 68.61 59.67 5.77
    -11 -1 8 o 61.81 63.15 7.62
    -10 1 8 o 445.75 436.37 13.19
    -10 -1 8 o 401.55 419.50 12.57
    -9 1 8 o 136.49 150.24 6.70
    -9 -1 8 o 162.56 165.00 6.70
    -8 1 8 o 149.68 143.74 6.18
    -8 -1 8 o 146.49 138.61 6.18
    -7 1 8 o 113.21 110.91 5.46
    -7 -1 8 o 127.12 121.52 5.46
    -6 1 8 o 220.76 208.13 7.42
    -6 -1 8 o 199.34 205.66 6.90
    -5 1 8 o 894.17 904.44 29.67
    -5 -1 8 o 892.42 875.06 16.48
    -4 1 8 o 64.80 75.18 3.61
    -4 -1 8 o 73.45 73.96 3.50
    -3 1 8 o 77.47 80.96 3.81
    -3 -1 8 o 81.49 83.03 3.81
    -2 1 8 o 154.52 162.64 7.42
    -2 -1 8 o 147.83 157.08 7.42
    -1 1 8 o 533.83 534.38 18.85
    -1 -1 8 o 546.39 560.44 12.77
    0 1 8 o 156.69 144.29 8.34
    0 -1 8 o 140.72 139.33 7.93
    1 1 8 o 60.26 64.87 5.87
    1 -1 8 o 61.09 65.28 6.18
    2 1 8 o 141.96 161.48 9.27
    2 -1 8 o 160.29 165.51 9.58
    3 1 8 o 98.38 110.94 7.93
    3 -1 8 o 97.86 116.84 7.93
    4 1 8 o 146.80 150.00 9.79
    4 -1 8 o 141.65 147.40 9.68
    5 1 8 o 160.50 171.31 10.71
    5 -1 8 o 152.36 172.88 10.92
    6 1 8 o 514.77 504.76 21.84
    6 -1 8 o 497.46 508.15 21.63
    -11 2 8 o 44.61 49.37 4.74
    -11 -2 8 o 49.14 44.99 7.01
    -10 2 8 o 351.70 342.93 11.43
    -10 -2 8 o 322.75 334.02 15.66
    -9 2 8 o 217.98 221.76 8.34
    -9 -2 8 o 219.94 224.79 8.04
    -8 2 8 < 6.70 4.71 2.37
    -8 -2 8 < 3.30 5.11 1.96
    -7 2 8 o 1064.97 1071.60 25.34
    -7 -2 8 o 1123.59 1076.11 25.03
    -6 2 8 o 120.12 124.62 5.56
    -6 -2 8 o 124.44 127.18 4.33
    -5 2 8 o 128.05 136.70 7.83
    -5 -2 8 o 131.96 129.52 4.12
    -4 2 8 o 385.07 381.01 9.89
    -4 -2 8 o 389.60 386.43 10.10
    -3 2 8 o 206.13 210.47 6.59
    -3 -2 8 o 228.49 234.39 9.27
    -2 2 8 o 989.67 1017.69 22.46
    -2 -2 8 o 996.06 1000.84 21.94
    -1 2 8 o 113.63 119.62 6.70
    -1 -2 8 o 114.55 113.81 4.33
    0 2 8 o 747.38 757.07 25.86
    0 -2 8 o 811.14 787.57 26.48
    1 2 8 o 350.77 343.59 14.63
    1 -2 8 o 351.80 329.30 14.63
    2 2 8 o 226.94 224.95 11.33
    2 -2 8 o 223.65 235.12 11.43
    3 2 8 o 34.92 33.38 5.77
    3 -2 8 o 34.41 30.98 5.56
    4 2 8 o 228.90 230.10 12.57
    4 -2 8 o 236.93 233.44 12.88
    5 2 8 o 262.07 258.30 14.01
    5 -2 8 o 238.27 250.24 13.19
    6 2 8 o 24.72 27.97 6.18
    6 -2 8 o 22.35 28.98 5.56
    -10 3 8 o 20.60 26.95 3.61
    -10 -3 8 o 26.17 25.61 5.15
    -9 3 8 o 183.88 183.92 7.73
    -9 -3 8 o 194.90 197.62 10.82
    -8 3 8 o 12.57 11.49 2.78
    -8 -3 8 o 16.79 17.28 2.58
    -7 3 8 o 442.14 452.40 12.46
    -7 -3 8 o 453.37 456.36 11.95
    -6 3 8 o 195.11 200.39 7.11
    -6 -3 8 o 197.17 196.35 6.59
    -5 3 8 o 995.75 1008.57 33.89
    -5 -3 8 o 1046.02 1027.43 23.18
    -4 3 8 o 39.35 37.96 4.94
    -4 -3 8 o 40.49 41.61 2.37
    -3 3 8 o 207.78 201.17 6.49
    -3 -3 8 o 191.51 188.80 8.96
    -2 3 8 o 299.36 306.48 8.65
    -2 -3 8 o 305.85 294.64 8.45
    -1 3 8 o 381.88 408.75 10.30
    -1 -3 8 o 370.13 388.17 9.79
    0 3 8 o 101.37 100.74 6.80
    0 -3 8 o 100.44 97.85 6.80
    1 3 8 o 75.92 83.02 6.39
    1 -3 8 o 86.64 93.42 7.01
    2 3 8 o 1407.19 1381.82 44.09
    2 -3 8 o 1330.96 1356.93 43.78
    3 3 8 o 279.48 276.62 13.19
    3 -3 8 o 243.12 260.68 12.77
    4 3 8 < 4.84 5.33 4.02
    4 -3 8 < 3.19 6.63 3.71
    5 3 8 o 531.66 521.49 21.74
    5 -3 8 o 521.88 521.01 21.84
    6 3 8 o 236.42 221.93 13.80
    6 -3 8 o 210.77 223.50 12.98
    -10 4 8 o 296.17 297.57 10.51
    -10 -4 8 o 273.82 296.53 14.11
    -9 4 8 o 253.32 245.81 9.27
    -9 -4 8 o 229.41 238.75 12.16
    -8 4 8 < 3.50 3.36 2.37
    -8 -4 8 < 4.84 3.88 3.40
    -7 4 8 o 516.00 518.00 14.11
    -7 -4 8 o 514.05 504.82 13.19
    -6 4 8 o 226.22 222.03 7.83
    -6 -4 8 o 230.34 230.65 7.21
    -5 4 8 o 26.89 23.89 3.09
    -5 -4 8 o 28.33 27.60 2.58
    -4 4 8 o 427.00 431.04 11.85
    -4 -4 8 o 422.36 426.22 10.92
    -3 4 8 o 910.55 884.89 17.72
    -3 -4 8 o 996.16 935.35 21.63
    -2 4 8 o 1081.25 1093.75 20.50
    -2 -4 8 o 1142.65 1106.33 24.72
    -1 4 8 o 80.15 77.03 4.22
    -1 -4 8 o 79.53 75.57 4.02
    0 4 8 o 1809.05 1790.94 54.50
    0 -4 8 o 1774.13 1784.43 38.22
    1 4 8 o 43.47 49.49 5.15
    1 -4 8 o 55.01 54.26 6.08
    2 4 8 o 445.44 422.11 17.72
    2 -4 8 o 421.74 419.28 17.41
    3 4 8 o 329.65 317.62 15.14
    3 -4 8 o 315.33 326.98 14.63
    4 4 8 o 21.63 26.19 5.15
    4 -4 8 o 22.35 26.33 5.36
    5 4 8 o 22.77 25.48 5.56
    5 -4 8 o 30.70 28.48 6.08
    -10 5 8 o 385.07 389.54 12.88
    -10 -5 8 o 436.99 396.23 18.03
    -9 5 8 o 139.69 141.46 7.01
    -9 -5 8 o 140.31 146.28 9.37
    -8 5 8 o 312.45 302.54 10.40
    -8 -5 8 o 318.73 303.62 14.11
    -7 5 8 o 354.99 340.79 8.76
    -7 -5 8 o 358.39 344.68 14.53
    -6 5 8 o 164.21 170.07 5.36
    -6 -5 8 o 167.40 179.55 6.59
    -5 5 8 o 642.82 638.47 16.17
    -5 -5 8 o 602.74 610.11 14.83
    -4 5 8 o 326.77 334.83 10.20
    -4 -5 8 o 334.59 344.09 7.52
    -3 5 8 o 61.71 61.30 3.30
    -3 -5 8 o 67.78 67.55 3.50
    -2 5 8 o 310.39 309.68 7.52
    -2 -5 8 o 300.91 299.34 8.86
    -1 5 8 o 179.45 175.96 5.56
    -1 -5 8 o 165.96 164.28 6.08
    0 5 8 o 288.86 291.32 7.52
    0 -5 8 o 276.08 284.06 8.34
    1 5 8 o 56.76 54.77 5.87
    1 -5 8 o 47.18 48.45 5.56
    2 5 8 o 480.98 478.80 18.65
    2 -5 8 o 439.15 466.64 18.23
    3 5 8 o 177.80 157.12 10.40
    3 -5 8 o 154.63 155.03 10.30
    4 5 8 o 26.89 29.40 5.46
    4 -5 8 o 28.23 28.50 5.56
    5 5 8 o 169.46 172.35 11.74
    5 -5 8 o 158.54 155.42 11.23
    -9 6 8 o 191.20 192.58 8.24
    -9 -6 8 o 192.64 179.81 10.92
    -8 6 8 < 2.58 1.84 2.68
    -8 -6 8 < 5.56 3.16 3.19
    -7 6 8 o 383.32 378.76 9.27
    -7 -6 8 o 356.95 359.60 15.04
    -6 6 8 o 127.33 128.27 4.84
    -6 -6 8 o 119.09 122.57 5.67
    -5 6 8 o 241.16 241.08 8.55
    -5 -6 8 o 241.26 244.00 7.73
    -4 6 8 o 114.86 122.58 5.77
    -4 -6 8 o 126.81 126.40 4.12
    -3 6 8 o 838.03 843.08 20.91
    -3 -6 8 o 869.76 864.17 19.68
    -2 6 8 o 306.06 299.39 7.73
    -2 -6 8 o 303.38 290.58 8.45
    -1 6 8 o 86.53 87.15 4.02
    -1 -6 8 o 87.77 88.38 4.53
    0 6 8 o 752.63 749.94 15.25
    0 -6 8 o 742.84 756.82 18.03
    1 6 8 o 105.69 104.30 4.64
    1 -6 8 o 100.03 97.46 7.73
    2 6 8 o 15.45 17.99 2.99
    2 -6 8 o 19.99 19.85 4.43
    3 6 8 o 642.82 644.16 25.24
    3 -6 8 o 707.51 659.35 25.65
    4 6 8 o 58.92 64.19 7.21
    4 -6 8 o 70.87 74.64 7.73
    5 6 8 o 149.17 146.63 11.23
    5 -6 8 o 164.41 146.99 11.02
    -9 7 8 o 96.83 104.97 6.39
    -9 -7 8 o 125.58 111.50 8.34
    -8 7 8 o 439.77 409.19 12.98
    -8 -7 8 o 403.82 407.25 12.57
    -7 7 8 o 26.48 28.44 2.88
    -7 -7 8 o 26.48 26.90 3.30
    -6 7 8 < 4.84 3.30 1.96
    -6 -7 8 < 2.58 2.91 2.37
    -5 7 8 o 359.94 336.69 11.13
    -5 -7 8 o 330.89 324.15 15.04
    -4 7 8 o 134.23 137.18 6.49
    -4 -7 8 o 150.30 139.76 8.96
    -3 7 8 o 27.61 32.90 3.61
    -3 -7 8 o 30.39 33.93 4.43
    -2 7 8 o 147.31 149.94 5.15
    -2 -7 8 o 141.44 145.12 8.24
    -1 7 8 o 7.83 6.81 2.06
    -1 -7 8 o 10.20 8.80 2.37
    0 7 8 o 26.06 23.57 2.68
    0 -7 8 o 23.18 22.81 2.88
    1 7 8 o 16.79 16.91 2.58
    1 -7 8 o 14.73 16.34 4.33
    2 7 8 o 159.06 157.24 6.90
    2 -7 8 o 164.31 163.83 10.40
    3 7 8 o 134.33 124.39 6.49
    3 -7 8 o 136.60 120.34 9.89
    4 7 8 o 253.93 245.13 13.91
    4 -7 8 o 252.59 240.68 14.01
    -8 8 8 o 13.19 12.77 3.30
    -8 -8 8 < 6.80 14.15 4.74
    -7 8 8 o 76.95 85.77 4.74
    -7 -8 8 o 82.52 83.52 8.24
    -6 8 8 o 11.33 13.53 2.47
    -6 -8 8 < 11.74 16.25 4.43
    -5 8 8 o 178.11 188.21 6.08
    -5 -8 8 o 189.34 187.62 10.82
    -4 8 8 o 336.86 344.59 11.23
    -4 -8 8 o 358.29 358.96 15.25
    -3 8 8 o 361.38 355.12 11.54
    -3 -8 8 o 368.28 352.60 15.66
    -2 8 8 o 140.62 136.55 6.80
    -2 -8 8 o 147.93 134.00 8.65
    -1 8 8 o 33.89 39.21 3.09
    -1 -8 8 o 43.78 43.12 5.05
    0 8 8 o 43.99 45.48 3.30
    0 -8 8 o 52.74 48.42 4.12
    1 8 8 o 136.49 129.60 5.25
    1 -8 8 o 135.36 127.63 9.37
    2 8 8 o 154.73 147.74 5.87
    2 -8 8 o 149.48 155.78 9.99
    3 -8 8 o 284.63 269.82 14.73
    -7 9 8 o 158.13 153.40 7.52
    -7 -9 8 o 157.51 159.90 11.33
    -6 9 8 o 85.50 86.32 4.53
    -6 -9 8 o 88.70 84.43 8.14
    -5 9 8 o 149.48 152.14 5.77
    -5 -9 8 o 151.02 148.58 10.30
    -4 9 8 o 148.24 149.01 5.77
    -4 -9 8 o 144.32 146.09 9.89
    -3 9 8 o 141.23 148.46 7.01
    -3 -9 8 o 140.10 148.62 6.49
    -2 9 8 o 95.08 95.74 5.97
    -2 -9 8 o 102.81 92.94 7.83
    -1 9 8 o 195.21 199.85 8.24
    -1 -9 8 o 211.29 202.81 10.82
    0 9 8 o 12.98 11.55 2.37
    0 -9 8 o 15.86 14.29 2.88
    1 9 8 o 121.15 124.17 7.31
    1 -9 8 o 134.02 122.19 9.89
    2 9 8 o 203.56 201.15 8.76
    2 -9 8 o 219.42 204.83 12.77
    -6 10 8 o 73.97 63.49 6.08
    -6 -10 8 o 75.00 67.46 8.45
    -5 10 8 o 8.96 9.13 2.68
    -5 -10 8 < 11.02 9.50 4.84
    -4 10 8 o 717.91 706.08 15.76
    -4 -10 8 o 715.03 697.25 19.06
    -3 10 8 o 173.27 179.60 6.49
    -3 -10 8 o 178.53 178.85 7.73
    -2 10 8 o 277.94 278.38 8.34
    -2 -10 8 o 268.87 271.10 13.60
    -1 10 8 o 108.37 107.29 6.39
    -1 -10 8 o 117.54 113.89 8.24
    0 10 8 o 280.92 273.68 15.45
    0 -10 8 o 254.14 264.68 9.48
    1 10 8 o 64.18 55.99 5.36
    1 -10 8 o 66.86 60.19 7.93
    -3 11 8 o 75.61 80.11 4.94
    -3 -11 8 o 68.40 72.09 7.73
    -2 11 8 o 32.76 38.08 4.64
    -2 -11 8 o 38.53 36.65 6.08
    -10 0 9 o 444.20 449.83 13.39
    -9 0 9 o 67.06 71.11 4.94
    -8 0 9 o 636.53 652.40 16.59
    -7 0 9 o 458.93 439.64 12.77
    -6 0 9 o 82.72 79.83 4.74
    -5 0 9 o 424.84 434.39 16.79
    -4 0 9 o 1183.03 1169.38 26.27
    -3 0 9 o 99.51 99.62 4.53
    -2 0 9 o 204.59 203.90 9.48
    -1 0 9 o 114.86 108.44 7.42
    0 0 9 o 565.35 563.77 20.81
    1 0 9 < 0.31 0.46 3.50
    2 0 9 o 838.96 806.61 29.57
    3 0 9 o 164.21 174.46 10.51
    4 0 9 o 302.66 307.96 15.45
    5 0 9 < 8.45 14.34 5.05
    -10 1 9 o 145.15 153.62 7.11
    -10 -1 9 o 151.74 150.99 7.21
    -9 1 9 o 46.05 43.10 4.33
    -9 -1 9 o 39.66 38.16 4.02
    -8 1 9 o 41.93 44.55 4.02
    -8 -1 9 o 47.39 49.00 4.02
    -7 1 9 o 77.88 85.04 4.84
    -7 -1 9 o 76.54 82.49 4.74
    -6 1 9 o 222.00 217.57 7.73
    -6 -1 9 o 218.80 217.02 7.62
    -5 1 9 o 589.15 599.78 21.43
    -5 -1 9 o 577.92 593.48 21.02
    -4 1 9 o 246.31 249.13 7.62
    -4 -1 9 o 249.30 255.17 7.52
    -3 1 9 o 878.62 877.21 20.29
    -3 -1 9 o 865.84 872.90 20.29
    -2 1 9 o 621.59 634.59 21.74
    -2 -1 9 o 664.35 657.34 22.15
    -1 1 9 o 37.09 33.80 4.64
    -1 -1 9 o 39.97 37.78 4.64
    0 1 9 o 387.03 397.90 15.76
    0 -1 9 o 403.20 401.95 15.86
    1 1 9 o 560.20 548.68 20.91
    1 -1 9 o 549.69 557.87 20.91
    2 1 9 o 848.23 836.88 29.87
    2 -1 9 o 844.42 842.36 29.87
    3 1 9 o 346.13 336.35 15.66
    3 -1 9 o 311.31 325.06 15.45
    4 1 9 o 345.93 344.54 16.69
    4 -1 9 o 339.44 341.73 16.28
    5 1 9 o 119.09 130.47 10.51
    5 -1 9 o 114.35 121.11 9.68
    -10 2 9 o 267.02 268.10 9.99
    -10 -2 9 o 263.41 252.85 13.80
    -9 2 9 o 397.85 379.66 12.16
    -9 -2 9 o 386.00 381.37 11.74
    -8 2 9 o 59.34 62.24 4.74
    -8 -2 9 o 56.45 58.26 4.12
    -7 2 9 o 206.65 205.95 7.62
    -7 -2 9 o 184.09 189.87 9.99
    -6 2 9 o 103.22 104.60 5.25
    -6 -2 9 o 104.15 105.27 5.05
    -5 2 9 o 143.81 147.65 8.55
    -5 -2 9 o 137.94 131.26 4.43
    -4 2 9 o 398.46 409.36 16.17
    -4 -2 9 o 399.91 402.77 10.71
    -3 2 9 o 44.50 37.70 3.30
    -3 -2 9 o 37.09 32.80 4.02
    -2 2 9 o 208.61 203.52 7.01
    -2 -2 9 o 190.58 190.32 6.28
    -1 2 9 o 36.16 41.29 4.53
    -1 -2 9 o 41.10 44.10 4.84
    0 2 9 o 141.03 156.80 8.76
    0 -2 9 o 169.98 159.94 9.27
    1 2 9 o 28.02 33.88 4.74
    1 -2 9 o 34.61 30.96 5.05
    2 2 9 o 369.00 357.02 16.28
    2 -2 9 o 368.18 361.89 16.28
    3 2 9 o 89.62 90.00 8.14
    3 -2 9 o 93.33 102.90 8.96
    4 2 9 o 17.82 24.74 5.56
    4 -2 9 < 13.39 21.66 5.15
    5 2 9 o 134.13 143.93 10.61
    5 -2 9 o 164.31 150.86 11.64
    -10 3 9 o 277.21 281.67 10.30
    -10 -3 9 o 290.09 296.08 14.63
    -9 3 9 o 163.38 169.71 7.52
    -9 -3 9 o 162.66 162.94 10.10
    -8 3 9 o 396.71 388.73 12.05
    -8 -3 9 o 397.12 386.29 11.33
    -7 3 9 o 98.79 92.34 5.46
    -7 -3 9 o 98.69 104.01 4.84
    -6 3 9 o 288.34 292.32 9.37
    -6 -3 9 o 300.91 294.28 8.96
    -5 3 9 o 246.72 254.85 12.36
    -5 -3 9 o 262.59 261.08 6.39
    -4 3 9 o 245.79 263.08 11.54
    -4 -3 9 o 222.82 249.57 7.21
    -3 3 9 o 287.83 285.74 8.34
    -3 -3 9 o 264.44 272.34 8.04
    -2 3 9 o 471.19 468.07 12.46
    -2 -3 9 o 481.08 482.19 12.16
    -1 3 9 o 53.57 53.02 4.02
    -1 -3 9 o 61.71 52.95 5.77
    0 3 9 o 311.83 322.45 13.49
    0 -3 9 o 321.20 337.59 13.80
    1 3 9 o 105.39 111.48 8.04
    1 -3 9 o 104.25 106.79 8.04
    2 3 9 o 576.89 546.30 21.84
    2 -3 9 o 539.29 539.44 21.53
    3 3 9 o 164.62 166.55 10.30
    3 -3 9 o 144.53 161.02 10.30
    4 3 9 o 405.88 394.85 18.13
    4 -3 9 o 394.76 388.78 18.13
    -10 4 9 < 9.37 11.26 3.30
    -10 -4 9 < 4.53 11.84 3.91
    -9 4 9 o 537.43 543.07 15.56
    -9 -4 9 o 572.25 530.99 21.74
    -8 4 9 o 81.49 83.03 5.36
    -8 -4 9 o 87.46 82.78 7.52
    -7 4 9 o 14.73 16.43 2.99
    -7 -4 9 o 17.00 16.83 2.78
    -6 4 9 o 63.25 64.20 4.74
    -6 -4 9 o 53.26 60.46 3.61
    -5 4 9 o 143.71 143.04 8.96
    -5 -4 9 o 137.32 143.03 4.43
    -4 4 9 o 191.71 199.54 10.30
    -4 -4 9 o 191.20 185.32 4.64
    -3 4 9 o 96.53 98.49 7.21
    -3 -4 9 o 97.04 100.43 4.53
    -2 4 9 o 160.70 155.39 6.18
    -2 -4 9 o 163.38 157.98 5.87
    -1 4 9 o 14.53 15.27 2.68
    -1 -4 9 o 13.91 15.60 3.50
    0 4 9 o 96.83 94.77 5.15
    0 -4 9 o 102.19 103.75 7.42
    1 4 9 < 9.07 12.29 4.02
    1 -4 9 o 13.60 14.23 4.02
    2 4 9 o 38.73 43.83 5.67
    2 -4 9 o 49.55 49.90 6.18
    3 4 9 < 10.30 11.45 4.43
    3 -4 9 o 19.26 11.85 5.05
    4 4 9 o 176.67 168.03 11.85
    4 -4 9 o 173.68 171.58 11.85
    -9 5 9 o 219.53 209.23 9.07
    -9 -5 9 o 225.91 221.13 12.16
    -8 5 9 o 179.35 180.41 7.83
    -8 -5 9 o 184.40 179.14 10.30
    -7 5 9 o 447.70 444.11 13.29
    -7 -5 9 o 482.52 459.48 18.03
    -6 5 9 o 121.35 130.26 6.08
    -6 -5 9 o 134.43 122.57 7.62
    -5 5 9 o 134.85 132.31 6.28
    -5 -5 9 o 131.04 133.93 4.43
    -4 5 9 o 734.29 713.89 18.75
    -4 -5 9 o 727.29 725.78 12.36
    -3 5 9 o 202.32 213.84 7.83
    -3 -5 9 o 208.50 222.61 5.67
    -2 5 9 o 109.92 111.71 5.25
    -2 -5 9 o 111.46 120.24 5.05
    -1 5 9 o 1062.09 1024.38 24.83
    -1 -5 9 o 1083.10 1039.98 35.64
    0 5 9 < 5.25 3.40 2.27
    0 -5 9 < -1.03 3.53 2.99
    1 5 9 o 128.67 126.20 6.18
    1 -5 9 o 138.56 134.58 9.27
    2 5 9 o 501.58 470.73 19.88
    2 -5 9 o 468.62 454.76 19.78
    3 5 9 o 78.70 76.25 8.24
    3 -5 9 o 75.82 77.05 8.14
    4 5 9 o 149.27 143.14 11.02
    4 -5 9 o 130.11 135.56 9.99
    -9 6 9 o 106.62 112.47 6.59
    -9 -6 9 o 104.15 99.80 8.45
    -8 6 9 o 253.52 249.38 9.48
    -8 -6 9 o 261.04 246.55 12.57
    -7 6 9 o 124.55 123.75 6.28
    -7 -6 9 o 127.33 130.01 6.18
    -6 6 9 o 269.59 263.02 7.52
    -6 -6 9 o 258.16 249.30 8.86
    -5 6 9 o 290.50 292.54 9.99
    -5 -6 9 o 297.92 292.73 9.07
    -4 6 9 o 183.57 185.75 7.62
    -4 -6 9 o 177.19 178.68 5.15
    -3 6 9 o 61.60 65.22 4.74
    -3 -6 9 o 64.38 58.99 4.22
    -2 6 9 o 169.36 175.18 7.31
    -2 -6 9 o 163.28 166.63 6.39
    -1 6 9 o 168.64 171.29 5.77
    -1 -6 9 o 174.40 178.04 10.10
    0 6 9 o 267.74 258.65 8.96
    0 -6 9 o 260.63 254.06 13.08
    1 6 9 o 117.85 113.08 5.97
    1 -6 9 o 122.18 109.35 8.65
    2 6 9 o 231.89 222.16 8.76
    2 -6 9 o 231.06 229.60 12.77
    3 6 9 o 140.20 149.22 10.51
    3 -6 9 o 156.79 157.19 10.71
    -8 7 9 o 228.59 209.06 9.17
    -8 -7 9 o 229.62 206.27 13.39
    -7 7 9 o 374.15 379.37 11.95
    -7 -7 9 o 390.43 390.21 17.72
    -6 7 9 o 125.89 125.52 5.15
    -6 -7 9 o 124.96 122.69 9.48
    -5 7 9 o 233.33 231.60 8.86
    -5 -7 9 o 232.61 236.60 11.85
    -4 7 9 o 55.83 59.98 4.94
    -4 -7 9 o 68.61 65.88 6.08
    -3 7 9 o 513.43 493.27 14.53
    -3 -7 9 o 459.04 464.89 18.54
    -2 7 9 o 356.64 333.91 11.33
    -2 -7 9 o 309.25 323.67 9.99
    -1 7 9 o 353.45 337.40 9.07
    -1 -7 9 o 350.77 349.66 15.66
    0 7 9 o 179.87 175.04 6.28
    0 -7 9 o 185.84 181.85 10.82
    1 7 9 o 334.59 321.26 10.51
    1 -7 9 o 304.72 307.78 15.25
    2 7 9 o 25.14 25.64 3.50
    2 -7 9 o 28.33 23.51 5.46
    3 7 9 o 61.40 59.87 5.15
    3 -7 9 o 59.34 57.70 7.62
    -7 8 9 o 184.60 179.94 8.04
    -7 -8 9 o 174.30 180.93 11.74
    -6 8 9 o 238.89 235.49 7.31
    -6 -8 9 o 240.75 238.20 12.88
    -5 8 9 o 210.98 202.76 8.65
    -5 -8 9 o 204.07 205.44 11.64
    -4 8 9 o 88.39 87.87 5.87
    -4 -8 9 o 81.49 83.46 7.52
    -3 8 9 o 15.56 14.03 3.30
    -3 -8 9 o 12.26 11.09 3.61
    -2 8 9 o 22.87 28.49 3.71
    -2 -8 9 o 27.92 25.78 3.40
    -1 8 9 o 89.73 96.63 5.97
    -1 -8 9 o 100.85 95.34 8.34
    0 8 9 o 373.74 362.07 9.68
    0 -8 9 o 396.82 357.81 17.41
    1 8 9 o 184.71 173.63 7.62
    1 -8 9 o 189.34 176.05 11.64
    2 8 9 o 573.18 558.48 22.77
    2 -8 9 o 581.32 547.56 23.59
    -6 9 9 o 204.18 197.79 6.90
    -6 -9 9 o 197.07 199.30 12.36
    -5 9 9 o 20.19 21.27 3.71
    -5 -9 9 o 15.25 18.21 4.64
    -4 9 9 o 160.50 158.28 7.83
    -4 -9 9 o 163.79 159.02 10.61
    -3 9 9 o 112.70 115.69 6.70
    -3 -9 9 o 136.49 123.85 9.07
    -2 9 9 o 920.24 875.67 23.59
    -2 -9 9 o 919.31 883.76 31.73
    -1 9 9 o 340.98 326.03 11.74
    -1 -9 9 o 337.07 316.49 15.97
    0 9 9 o 244.04 235.68 9.68
    0 -9 9 o 275.46 247.69 14.01
    -3 10 9 o 77.78 78.93 6.39
    -3 -10 9 o 75.51 78.33 7.83
    -2 10 9 o 65.21 66.90 5.67
    -2 -10 9 o 68.51 67.03 7.31
    -10 0 10 o 54.19 67.67 5.05
    -9 0 10 o 674.75 660.09 18.03
    -8 0 10 < 1.24 0.14 2.37
    -7 0 10 o 555.15 547.02 15.04
    -6 0 10 o 174.10 163.12 6.90
    -5 0 10 o 58.20 59.68 6.39
    -4 0 10 < 6.80 8.66 3.09
    -3 0 10 o 103.63 105.84 5.15
    -2 0 10 o 895.51 880.64 29.77
    -1 0 10 o 121.25 123.99 8.04
    0 0 10 o 174.10 167.07 9.99
    1 0 10 < 3.71 7.84 3.81
    2 0 10 < 11.02 14.60 4.64
    3 0 10 o 160.70 172.90 11.33
    4 0 10 o 268.77 275.31 15.04
    -9 1 10 o 31.21 28.88 3.91
    -9 -1 10 o 29.36 32.19 3.91
    -8 1 10 o 145.66 149.82 6.70
    -8 -1 10 o 144.84 146.79 6.49
    -7 1 10 o 274.23 256.27 9.37
    -7 -1 10 o 287.62 270.75 13.29
    -6 1 10 o 73.76 72.71 4.84
    -6 -1 10 o 71.90 72.12 4.64
    -5 1 10 o 210.98 226.10 11.23
    -5 -1 10 o 219.42 228.12 10.92
    -4 1 10 o 284.73 284.00 13.70
    -4 -1 10 o 327.90 319.70 9.37
    -3 1 10 o 50.48 57.46 3.81
    -3 -1 10 o 60.26 56.86 4.02
    -2 1 10 < 1.24 1.60 2.06
    -2 -1 10 < 1.13 1.40 2.68
    -1 1 10 o 56.56 53.31 5.97
    -1 -1 10 o 53.05 59.16 5.77
    0 1 10 o 269.18 282.90 12.88
    0 -1 10 o 257.54 262.12 12.88
    1 1 10 o 22.56 22.02 5.15
    1 -1 10 o 23.49 24.30 5.15
    2 1 10 < 14.83 23.71 5.05
    2 -1 10 o 23.18 20.43 5.46
    3 1 10 o 406.29 404.54 18.23
    3 -1 10 o 405.37 401.51 18.54
    4 1 10 o 516.72 505.41 21.94
    4 -1 10 o 480.67 496.18 21.53
    -9 2 10 o 574.72 563.21 16.17
    -9 -2 10 o 583.79 572.14 22.66
    -8 2 10 o 67.89 68.40 5.05
    -8 -2 10 o 67.68 72.89 4.64
    -7 2 10 o 143.60 139.37 6.59
    -7 -2 10 o 134.43 135.92 6.08
    -6 2 10 o 372.50 369.33 11.33
    -6 -2 10 o 382.91 375.20 11.02
    -5 2 10 o 226.74 235.56 11.64
    -5 -2 10 o 237.04 247.45 7.83
    -4 2 10 o 401.66 412.07 17.10
    -4 -2 10 o 419.17 408.16 11.43
    -3 2 10 o 124.34 123.90 8.14
    -3 -2 10 o 111.46 118.71 7.21
    -2 2 10 o 1773.10 1750.05 38.84
    -2 -2 10 o 1761.15 1742.90 54.60
    -1 2 10 o 156.79 157.86 8.86
    -1 -2 10 o 147.83 149.32 9.07
    0 2 10 o 295.24 308.61 13.80
    0 -2 10 o 324.40 308.62 14.42
    1 2 10 o 41.82 46.97 5.87
    1 -2 10 o 38.22 42.92 5.77
    2 2 10 o 125.47 130.58 9.89
    2 -2 10 o 149.27 145.57 10.10
    3 2 10 o 161.63 164.36 11.54
    3 -2 10 o 160.60 167.51 11.43
    -9 3 10 o 35.85 35.68 4.22
    -9 -3 10 o 31.83 38.26 5.87
    -8 3 10 o 89.93 90.11 5.87
    -8 -3 10 o 88.70 89.09 7.52
    -7 3 10 o 747.07 748.07 19.37
    -7 -3 10 o 762.52 750.24 18.75
    -6 3 10 o 58.51 60.74 6.90
    -6 -3 10 o 63.25 64.16 4.22
    -5 3 10 o 89.62 94.09 7.52
    -5 -3 10 o 101.06 95.73 4.94
    -4 3 10 o 165.65 169.88 9.79
    -4 -3 10 o 158.75 166.27 6.18
    -3 3 10 < 3.61 8.21 3.40
    -3 -3 10 < 7.73 10.06 2.88
    -2 3 10 o 246.21 230.26 8.14
    -2 -3 10 o 224.68 226.27 11.23
    -1 3 10 o 11.54 10.92 2.68
    -1 -3 10 o 13.60 9.07 3.81
    0 3 10 o 557.21 549.17 21.12
    0 -3 10 o 572.04 554.01 21.74
    1 3 10 o 257.13 257.89 12.98
    1 -3 10 o 257.44 254.43 13.19
    2 3 10 o 185.74 175.25 11.33
    2 -3 10 o 167.81 171.84 11.23
    3 3 10 o 404.23 398.25 18.44
    3 -3 10 o 404.34 399.98 18.44
    -9 4 10 o 217.16 211.04 8.96
    -9 -4 10 o 200.78 208.78 11.85
    -8 4 10 o 97.66 96.94 5.97
    -8 -4 10 o 88.49 92.47 7.42
    -7 4 10 < 1.65 0.07 2.47
    -7 -4 10 < -0.62 0.14 2.78
    -6 4 10 o 65.62 62.78 7.52
    -6 -4 10 o 65.31 61.82 4.12
    -5 4 10 o 292.15 275.89 13.70
    -5 -4 10 o 267.02 265.20 6.90
    -4 4 10 o 449.35 460.12 18.54
    -4 -4 10 o 448.12 452.14 8.55
    -3 4 10 o 41.93 44.10 5.97
    -3 -4 10 o 51.20 51.95 4.84
    -2 4 10 o 1393.18 1451.17 32.66
    -2 -4 10 o 1435.11 1421.50 45.12
    -1 4 10 o 40.69 37.49 3.91
    -1 -4 10 o 29.36 33.15 4.84
    0 4 10 o 494.27 482.62 14.01
    0 -4 10 o 514.05 474.24 20.19
    1 4 10 o 129.18 138.44 9.48
    1 -4 10 o 148.86 152.40 9.89
    2 4 10 o 172.55 182.92 11.23
    2 -4 10 o 193.46 188.79 11.43
    3 4 10 o 65.00 67.64 8.04
    3 -4 10 o 71.80 68.58 8.34
    -8 5 10 o 105.90 100.34 6.49
    -8 -5 10 o 106.62 97.89 8.14
    -7 5 10 o 224.06 219.79 8.45
    -7 -5 10 o 202.94 209.15 10.82
    -6 5 10 < 9.37 11.64 4.12
    -6 -5 10 o 11.74 10.83 2.68
    -5 5 10 o 246.10 249.85 12.88
    -5 -5 10 o 243.63 247.62 5.67
    -4 5 10 o 230.45 239.96 12.46
    -4 -5 10 o 233.74 242.40 5.46
    -3 5 10 o 168.22 156.84 10.10
    -3 -5 10 o 164.41 161.40 6.70
    -2 5 10 o 118.57 115.93 8.96
    -2 -5 10 o 120.94 117.48 8.24
    -1 5 10 o 7.52 5.36 2.47
    -1 -5 10 < 1.03 4.35 3.40
    0 5 10 o 662.18 635.40 17.31
    0 -5 10 o 647.97 631.33 24.72
    1 5 10 o 130.62 123.10 6.59
    1 -5 10 o 142.26 132.11 9.68
    2 5 10 o 157.72 164.27 10.82
    2 -5 10 o 170.08 170.63 10.82
    -8 6 10 o 132.99 136.03 7.21
    -8 -6 10 o 151.85 148.87 7.42
    -7 6 10 o 158.03 154.30 7.31
    -7 -6 10 o 157.72 158.08 7.21
    -6 6 10 < 4.64 7.17 2.58
    -6 -6 10 o 15.04 9.30 4.33
    -5 6 10 o 208.61 206.34 12.05
    -5 -6 10 o 211.59 219.60 7.73
    -4 6 10 o 25.24 26.83 5.25
    -4 -6 10 o 28.84 27.07 2.68
    -3 6 10 o 21.12 27.32 4.74
    -3 -6 10 o 25.65 29.25 3.30
    -2 6 10 o 333.87 341.60 15.66
    -2 -6 10 o 334.70 334.26 15.25
    -1 6 10 o 109.30 105.37 8.76
    0 6 10 o 154.63 142.50 6.90
    0 -6 10 o 133.92 137.20 9.79
    1 6 10 o 304.41 291.30 10.51
    1 -6 10 o 319.66 305.01 15.56
    2 6 10 o 185.94 180.98 8.04
    2 -6 10 o 191.82 184.81 12.26
    -7 7 10 o 130.11 130.72 6.80
    -7 -7 10 o 116.41 125.50 9.48
    -6 7 10 < 5.97 2.79 2.16
    -6 -7 10 < 5.15 3.66 3.50
    -5 7 10 o 166.06 167.34 7.73
    -5 -7 10 o 156.17 161.24 9.68
    -4 7 10 o 185.12 179.26 8.24
    -4 -7 10 o 184.60 188.41 7.31
    -3 7 10 o 182.85 180.92 8.34
    -3 -7 10 o 186.87 180.24 7.73
    -2 7 10 < 8.55 9.94 4.22
    -2 -7 10 < 5.25 8.88 3.61
    -1 7 10 o 24.72 28.73 5.46
    -1 -7 10 o 26.89 27.93 5.46
    0 7 10 o 362.51 346.16 11.64
    0 -7 10 o 355.61 342.67 16.59
    1 7 10 o 91.79 87.93 5.77
    1 -7 10 o 94.16 86.98 8.96
    -6 8 10 o 423.08 419.67 10.71
    -6 -8 10 o 420.10 413.61 18.65
    -5 8 10 o 242.60 228.85 9.79
    -5 -8 10 o 242.60 234.55 12.98
    -4 8 10 o 58.72 63.86 5.46
    -4 -8 10 o 64.28 65.81 7.01
    -3 8 10 < -3.19 1.85 2.78
    -3 -8 10 < 2.88 1.59 3.30
    -2 8 10 < 3.30 0.12 2.78
    -2 -8 10 < -0.10 0.05 3.30
    -1 8 10 < -1.13 2.25 3.50
    -1 -8 10 < -1.44 1.65 3.61
    0 8 10 o 47.80 49.92 6.49
    0 -8 10 o 68.20 51.44 7.93
    -9 0 11 < 1.24 2.17 2.58
    -8 0 11 < 1.65 0.00 2.58
    -7 0 11 o 13.91 13.76 3.09
    -6 0 11 o 299.16 293.67 9.89
    -5 0 11 o 43.99 43.06 5.97
    -4 0 11 o 222.20 223.17 11.85
    -3 0 11 o 260.83 262.90 13.08
    -2 0 11 o 118.78 115.21 8.04
    -1 0 11 < 5.05 2.51 3.71
    0 0 11 o 1102.68 1071.77 37.39
    1 0 11 o 49.96 49.50 7.01
    2 0 11 o 359.63 346.45 17.31
    -9 1 11 o 219.42 206.53 8.76
    -9 -1 11 o 222.31 214.14 8.65
    -8 1 11 o 76.03 92.56 5.67
    -8 -1 11 o 94.67 90.52 5.46
    -7 1 11 o 162.97 168.08 7.31
    -7 -1 11 o 164.62 163.68 7.21
    -6 1 11 o 123.21 121.79 6.28
    -6 -1 11 o 129.39 125.15 6.08
    -5 1 11 o 365.70 362.34 15.97
    -5 -1 11 o 345.10 352.65 15.45
    -4 1 11 o 220.04 227.11 12.26
    -4 -1 11 o 255.27 235.35 12.46
    -3 1 11 o 195.52 189.67 10.92
    -3 -1 11 o 183.47 181.11 7.21
    -2 1 11 o 154.93 161.67 6.70
    -2 -1 11 o 155.35 162.69 9.37
    -1 1 11 o 562.77 564.64 21.32
    0 1 11 o 107.44 108.07 8.76
    0 -1 11 o 109.20 109.91 8.96
    1 1 11 o 285.46 297.10 14.63
    1 -1 11 o 297.92 294.45 14.94
    2 1 11 o 252.39 262.83 14.11
    2 -1 11 o 257.44 266.06 14.32
    -8 2 11 o 21.84 25.71 3.61
    -8 -2 11 o 27.40 27.30 3.61
    -7 2 11 o 70.98 71.52 5.15
    -7 -2 11 o 67.99 69.43 5.05
    -6 2 11 o 187.08 186.26 7.73
    -6 -2 11 o 193.15 193.39 7.42
    -5 2 11 o 79.63 78.81 7.21
    -5 -2 11 o 68.30 73.11 4.64
    -4 2 11 o 585.95 575.14 22.66
    -4 -2 11 o 564.73 569.64 21.84
    -3 2 11 o 21.74 20.20 4.74
    -3 -2 11 o 16.48 16.61 2.78
    -2 2 11 o 271.34 272.70 9.99
    -2 -2 11 o 262.07 275.46 12.67
    -1 2 11 o 36.57 36.37 3.91
    -1 -2 11 o 33.48 37.44 5.36
    0 2 11 o 474.90 444.92 19.26
    0 -2 11 o 454.40 431.66 19.37
    1 2 11 o 189.24 193.92 11.64
    1 -2 11 o 183.57 196.39 11.85
    2 2 11 o 88.80 79.75 8.86
    2 -2 11 o 73.04 77.50 8.65
    -8 3 11 o 171.32 169.89 7.62
    -8 -3 11 o 157.30 167.65 9.99
    -7 3 11 o 14.73 14.52 3.09
    -7 -3 11 o 17.41 18.01 3.09
    -6 3 11 o 646.73 610.41 24.93
    -6 -3 11 o 637.46 603.07 16.59
    -5 3 11 o 73.04 70.33 7.62
    -5 -3 11 o 70.87 69.62 4.64
    -4 3 11 o 34.92 41.11 5.56
    -4 -3 11 o 43.58 44.74 3.81
    -3 3 11 o 122.07 124.62 8.86
    -3 -3 11 o 128.05 126.14 5.97
    -2 3 11 o 318.63 317.22 15.45
    -2 -3 11 o 346.23 342.99 14.94
    -1 3 11 o 304.82 304.72 10.20
    -1 -3 11 o 327.28 299.95 14.73
    0 3 11 o 340.88 337.06 15.56
    0 -3 11 o 343.45 342.24 15.97
    1 3 11 o 281.33 258.99 14.11
    1 -3 11 o 266.91 262.46 14.32
    -8 4 11 o 58.72 59.74 5.25
    -8 -4 11 o 69.64 62.16 7.31
    -7 4 11 o 103.84 99.42 5.97
    -7 -4 11 o 111.26 102.61 7.83
    -6 4 11 o 371.37 388.81 17.72
    -6 -4 11 o 393.31 396.77 11.33
    -5 4 11 < 2.37 2.32 3.50
    -5 -4 11 < 3.19 3.07 1.65
    -4 4 11 o 517.76 489.83 20.71
    -4 -4 11 o 493.03 471.89 11.02
    -3 4 11 o 34.00 42.99 5.77
    -3 -4 11 o 50.79 48.42 5.87
    -2 4 11 o 31.52 31.30 5.67
    -2 -4 11 o 26.68 33.40 4.84
    -1 4 11 o 73.55 69.47 7.93
    -1 -4 11 o 58.20 64.30 6.70
    0 4 11 o 57.17 63.65 4.84
    0 -4 11 o 56.76 61.69 6.90
    1 4 11 o 38.12 40.26 4.33
    1 -4 11 o 36.57 38.49 6.28
    -7 5 11 o 9.68 8.45 2.99
    -7 -5 11 < 8.14 7.15 2.78
    -6 5 11 o 379.41 364.11 17.51
    -6 -5 11 o 358.49 372.19 16.17
    -5 5 11 o 19.78 21.63 5.15
    -5 -5 11 o 24.21 24.11 3.19
    -4 5 11 o 55.22 56.77 7.11
    -4 -5 11 o 60.99 59.39 3.71
    -3 5 11 o 271.14 271.92 14.11
    -3 -5 11 o 270.31 284.92 13.08
    -2 5 11 o 111.67 104.57 8.86
    -2 -5 11 o 119.19 117.45 8.76
    -1 5 11 o 316.67 323.52 15.25
    -1 -5 11 o 307.40 319.17 14.94
    0 5 11 o 44.19 51.93 4.43
    0 -5 11 o 31.01 46.43 5.87
    -6 6 11 o 228.18 221.21 13.39
    -5 6 11 < 6.90 8.87 4.33
    -5 -6 11 o 14.22 9.98 4.33
    -4 6 11 o 543.30 513.39 21.84
    -4 -6 11 o 485.61 500.76 20.09
    -3 6 11 o 46.87 46.07 6.59
    -3 -6 11 o 41.10 48.04 5.67
    -2 6 11 o 35.75 35.79 5.97
    -2 -6 11 o 24.00 33.45 4.94
    -1 6 11 o 152.46 142.87 10.40
    -1 -6 11 o 135.67 139.59 9.58
    -4 7 11 o 78.91 78.50 8.76
    -4 -7 11 o 77.67 75.66 7.42
    -3 7 11 o 647.86 603.76 25.55
    -3 -7 11 o 631.48 602.26 24.72
    -2 7 11 o 576.47 548.12 23.49
    -2 -7 11 o 571.32 569.76 22.97
    -7 0 12 o 45.22 43.11 4.53
    -6 0 12 o 14.63 13.04 3.09
    -5 0 12 o 172.65 164.06 10.82
    -4 0 12 o 232.20 253.70 12.57
    -3 0 12 o 187.90 204.09 11.13
    -2 0 12 o 277.01 256.28 14.32
    -1 0 12 o 24.21 31.85 5.46
    0 0 12 o 17.92 22.73 5.25
    -7 1 12 o 352.31 324.44 11.54
    -7 -1 12 o 337.99 317.22 11.23
    -6 1 12 o 269.39 270.15 9.68
    -6 -1 12 o 269.28 265.69 9.58
    -5 1 12 o 208.50 194.75 12.05
    -5 -1 12 o 193.57 193.80 11.64
    -4 1 12 o 116.51 119.16 8.96
    -4 -1 12 o 119.19 122.69 9.17
    -3 1 12 o 279.69 278.11 14.01
    -3 -1 12 o 262.79 256.21 13.91
    -2 1 12 o 53.77 52.61 6.90
    -2 -1 12 o 42.65 46.30 4.33
    -1 1 12 o 110.64 108.26 6.18
    -1 -1 12 o 103.22 116.73 8.96
    0 1 12 o 47.70 45.23 6.90
    0 -1 12 o 31.93 40.40 5.97
    -7 2 12 o 24.72 26.89 4.02
    -7 -2 12 o 31.52 28.46 3.91
    -6 2 12 o 187.08 194.72 7.93
    -6 -2 12 o 201.50 196.28 7.93
    -5 2 12 o 58.20 49.35 7.31
    -5 -2 12 o 51.51 45.17 4.53
    -4 2 12 o 683.09 659.96 26.06
    -4 -2 12 o 672.79 660.17 25.55
    -3 2 12 o 121.46 115.49 9.48
    -3 -2 12 o 115.07 110.67 8.76
    -2 2 12 o 349.22 350.19 16.59
    -2 -2 12 o 360.45 359.86 16.07
    -1 2 12 o 61.81 60.91 7.42
    -1 -2 12 o 81.79 70.21 8.34
    0 2 12 < -1.34 1.16 3.91
    0 -2 12 < -7.42 1.26 3.61
    -6 3 12 o 14.83 17.46 4.74
    -6 -3 12 o 18.54 18.36 3.09
    -5 3 12 o 31.73 30.95 5.97
    -5 -3 12 o 31.63 31.41 3.71
    -4 3 12 o 95.19 80.48 8.76
    -4 -3 12 o 89.31 80.99 8.04
    -3 3 12 < 10.61 11.35 4.22
    -3 -3 12 o 10.71 10.05 3.19
    -2 3 12 o 283.60 271.28 14.53
    -2 -3 12 o 288.75 269.84 14.11
    -1 3 12 o 66.75 67.14 7.83
    -1 -3 12 o 86.74 72.77 8.65
    -5 4 12 < 3.71 3.44 4.02
    -5 -4 12 < 1.44 4.01 2.06
    -4 4 12 o 764.17 744.18 28.74
    -4 -4 12 o 762.83 755.00 19.26
    -3 4 12 o 45.74 43.34 6.70
    -3 -4 12 o 43.37 42.80 4.22
    -2 4 12 o 609.95 634.60 24.72
    -2 -4 12 o 639.42 620.07 24.21
_refine_special_details     ?
_reflns_number_total     4273
_reflns_number_gt     4127
_reflns_threshold_expression     'I>3\s(I)'
_refine_ls_structure_factor_coef     F
_refine_ls_R_factor_all     0.0167
_refine_ls_R_factor_gt     0.0156
_refine_ls_wR_factor_gt     0.0198
_refine_ls_wR_factor_ref     0.0201
_refine_ls_goodness_of_fit_ref     1.02
_refine_ls_goodness_of_fit_gt     1.03
_refine_ls_restrained_S_all     ?
_refine_ls_restrained_S_gt     ?
_refine_ls_number_reflns     4273
_refine_ls_number_parameters     193
_refine_ls_number_restraints     0
_refine_ls_number_constraints     1
_refine_ls_hydrogen_treatment     refall
_refine_ls_weighting_scheme     sigma
_refine_ls_weighting_details     'w=1/(\s^2^(F)+0.0001F^2^)'
_refine_ls_shift/su_max     0.0187
_refine_ls_shift/su_mean     0.0021
_refine_diff_density_max     0.16
_refine_diff_density_min     -0.13
_refine_ls_extinction_method     'none'
_refine_ls_extinction_coef     ?
_refine_ls_abs_structure_details
;
2017  Friedel pairs used in the refinement
(Flack, 1983)
;
_refine_ls_abs_structure_Flack     0.004(16)
_refine_ls_abs_structure_Rogers     ?
loop_
    _atom_type_symbol
    _atom_type_scat_dispersion_real
    _atom_type_scat_dispersion_imag
    _atom_type_scat_source
    D 0.0000 0.0000 'International Tables Vol C tables 4.2.6.8 and 6.1.1.1'
    K 0.2009 0.2494 'International Tables Vol C tables 4.2.6.8 and 6.1.1.1'
    O 0.0106 0.0060 'International Tables Vol C tables 4.2.6.8 and 6.1.1.1'
    P 0.1023 0.0942 'International Tables Vol C tables 4.2.6.8 and 6.1.1.1'
_computing_data_collection
;
APEX2 (Bruker, 2016)
;
_computing_cell_refinement
;
SAINT-Plus (Bruker, 2016)
;
_computing_data_reduction
;
SAINT-Plus (Bruker, 2016)
;
_computing_structure_solution
;
SHELXT (Sheldrick, 2015)
;
_computing_structure_refinement
;
Jana2006 (Pet\<r\'i\<cek <i>et al.</i>, 2014)
;
_computing_molecular_graphics
;
ATOMS (Dowty, 2006)
;
_computing_publication_material
;
publCIF (Westrip, 2010)
;
loop_
    _atom_site_type_symbol
    _atom_site_label
    _atom_site_fract_x
    _atom_site_fract_y
    _atom_site_fract_z
    _atom_site_U_iso_or_equiv
    _atom_site_adp_type
    _atom_site_calc_flag
    _atom_site_refinement_flags
    _atom_site_occupancy
    _atom_site_site_symmetry_multiplicity
    _atom_site_disorder_assembly
    _atom_site_disorder_group
    K K1 0.42550(3) 0.01804(2) 0.73444(3) 0.00950(6) Uani d . 1 2 . .
    K K2 -0.14458(3) -0.00537(2) 0.62341(3) 0.00990(6) Uani d . 1 2 . .
    K K3 0.52865(3) 0.39152(2) 0.81480(3) 0.01224(6) Uani d . 1 2 . .
    P P1 0.02505(3) 0.04285(3) 0.25261(3) 0.00571(7) Uani d . 1 2 . .
    O O1 0.08740(10) 0.03291(8) 0.44490(9) 0.00823(19) Uani d . 1 2 . .
    O O2 -0.06671(10) -0.09902(8) 0.17723(10) 0.0101(2) Uani d . 1 2 . .
    O O3 -0.10938(10) 0.16905(8) 0.19358(10) 0.0092(2) Uani d . 1 2 . .
    O O4 0.18924(10) 0.07033(8) 0.19270(10) 0.0086(2) Uani d . 1 2 . .
    O O1w 0.50577(11) 0.08478(8) 0.45314(11) 0.0119(2) Uani d . 1 2 . .
    O O2w 0.22528(11) 0.27301(8) 0.61723(11) 0.0106(2) Uani d . 1 2 . .
    O O3w 0.23569(11) -0.22553(8) 0.56243(11) 0.0116(2) Uani d . 1 2 . .
    O O4w -0.18873(12) 0.20109(9) 0.83725(11) 0.0129(2) Uani d . 1 2 . .
    O O5w 0.53272(11) 0.15028(9) 1.03669(11) 0.0126(2) Uani d . 1 2 . .
    O O6w 0.71314(11) -0.16355(8) 0.86601(11) 0.0119(2) Uani d . 1 2 . .
    O O7w 0.17243(11) -0.04581(9) 0.88427(10) 0.0103(2) Uani d . 1 2 . .
    D D11 0.564(2) 0.161(2) 0.442(2) 0.027(5) Uiso d . 1 2 . .
    D D12 0.409(3) 0.091(2) 0.390(3) 0.033(5) Uiso d . 1 2 . .
    D D21 0.172(3) 0.315(2) 0.680(2) 0.034(5) Uiso d . 1 2 . .
    D D22 0.173(3) 0.213(2) 0.570(3) 0.037(6) Uiso d . 1 2 . .
    D D31 0.182(2) -0.162(2) 0.506(3) 0.031(5) Uiso d . 1 2 . .
    D D32 0.179(3) -0.261(3) 0.642(3) 0.052(7) Uiso d . 1 2 . .
    D D41 -0.153(2) 0.1885(19) 0.936(3) 0.022(4) Uiso d . 1 2 . .
    D D42 -0.113(3) 0.258(3) 0.837(3) 0.049(7) Uiso d . 1 2 . .
    D D51 0.477(2) 0.2098(19) 1.068(2) 0.021(4) Uiso d . 1 2 . .
    D D52 0.634(2) 0.1654(19) 1.093(2) 0.023(4) Uiso d . 1 2 . .
    D D61 0.776(3) -0.143(2) 0.950(3) 0.031(5) Uiso d . 1 2 . .
    D D62 0.759(2) -0.240(2) 0.842(2) 0.023(4) Uiso d . 1 2 . .
    D D71 0.132(2) -0.123(2) 0.877(2) 0.023(4) Uiso d . 1 2 . .
    D D72 0.166(2) -0.0150(19) 0.973(2) 0.019(4) Uiso d . 1 2 . .
loop_
    _atom_site_aniso_label
    _atom_site_aniso_U_11
    _atom_site_aniso_U_22
    _atom_site_aniso_U_33
    _atom_site_aniso_U_12
    _atom_site_aniso_U_13
    _atom_site_aniso_U_23
    _atom_site_aniso_type_symbol
    K1 0.01055(8) 0.00951(9) 0.00895(9) 0.00141(6) 0.00384(7) 0.00041(7) K
    K2 0.00815(8) 0.01323(9) 0.00836(9) 0.00028(7) 0.00272(7) -0.00109(7) K
    K3 0.01205(9) 0.00943(9) 0.01200(11) -0.00261(7) -0.00067(8) 0.00104(7) K
    P1 0.00639(10) 0.00552(10) 0.00530(11) -0.00037(8) 0.00201(8) 0.00003(8) P
    O1 0.0102(3) 0.0084(3) 0.0056(3) 0.0002(2) 0.0020(2) -0.0001(2) O
    O2 0.0131(3) 0.0080(3) 0.0086(3) -0.0040(3) 0.0027(3) -0.0020(3) O
    O3 0.0086(3) 0.0090(3) 0.0099(4) 0.0029(2) 0.0028(3) 0.0022(3) O
    O4 0.0089(3) 0.0088(3) 0.0092(4) -0.0002(2) 0.0046(3) 0.0004(2) O
    O1w 0.0078(3) 0.0150(4) 0.0114(4) -0.0011(3) 0.0010(3) 0.0026(3) O
    O2w 0.0091(3) 0.0103(3) 0.0120(4) -0.0011(3) 0.0026(3) -0.0033(3) O
    O3w 0.0127(3) 0.0109(3) 0.0123(4) 0.0032(3) 0.0056(3) 0.0032(3) O
    O4w 0.0182(4) 0.0112(3) 0.0102(4) -0.0007(3) 0.0059(3) 0.0003(3) O
    O5w 0.0084(3) 0.0168(4) 0.0122(4) -0.0016(3) 0.0030(3) -0.0033(3) O
    O6w 0.0111(3) 0.0099(3) 0.0122(4) 0.0020(3) 0.0003(3) -0.0024(3) O
    O7w 0.0126(3) 0.0098(3) 0.0091(4) -0.0010(3) 0.0041(3) -0.0008(3) O
loop_
    _geom_bond_atom_site_label_1
    _geom_bond_atom_site_label_2
    _geom_bond_site_symmetry_1
    _geom_bond_site_symmetry_2
    _geom_bond_distance
    _geom_bond_publ_flag
    K1 O5w . . 2.7153(10) y
    K1 O1w . . 2.7183(11) y
    K1 O7w . . 2.7381(10) y
    K1 O6w . . 2.7532(9) y
    K1 O3w . . 2.8479(9) y
    K1 O2w . . 2.8486(9) y
    K1 O1 . . 2.9757(9) y
    K2 O1 . . 2.7317(10) y
    K2 O4w . . 2.7391(10) y
    K2 O7w . . 2.7659(9) y
    K2 O1w . 1_455 2.7836(9) y
    K2 O2w . 2_546 2.8269(9) y
    K2 O3w . 2_556 3.0144(9) y
    K2 O6w . 1_455 3.0151(10) y
    K3 O2w . . 2.6665(9) y
    K3 O4 . 2_656 2.7867(9) y
    K3 O4w . 1_655 2.7983(10) y
    K3 O5w . 2_657 2.8344(10) y
    K3 O1w . 2_656 2.8394(10) y
    K3 O7w . 2_657 2.9094(9) y
    K3 O5w . . 2.9246(10) y
    P1 O1 . . 1.5414(8) y
    P1 O2 . . 1.5440(8) y
    P1 O4 . . 1.5472(10) y
    P1 O3 . . 1.5523(8) y
    O1w D11 . . 0.86(2) ?
    O1w D12 . . 0.778(18) ?
    O2w D21 . . 0.87(2) ?
    O2w D22 . . 0.73(2) ?
    O3w D31 . . 0.796(19) ?
    O3w D32 . . 0.98(3) ?
    O4w D41 . . 0.80(2) ?
    O4w D42 . . 0.79(2) ?
    O5w D51 . . 0.80(2) ?
    O5w D52 . . 0.795(17) ?
    O6w D61 . . 0.748(19) ?
    O6w D62 . . 0.85(2) ?
    O7w D71 . . 0.783(19) ?
    O7w D72 . . 0.823(19) ?
loop_
    _geom_angle_atom_site_label_1
    _geom_angle_atom_site_label_2
    _geom_angle_atom_site_label_3
    _geom_angle_site_symmetry_1
    _geom_angle_site_symmetry_2
    _geom_angle_site_symmetry_3
    _geom_angle
    _geom_angle_publ_flag
    O1 K1 O1w . . . 70.45(2) ?
    O1 K1 O2w . . . 55.25(2) ?
    O1 K1 O3w . . . 55.73(2) ?
    O1 K1 O5w . . . 132.58(3) ?
    O1 K1 O6w . . . 139.24(2) ?
    O1 K1 O7w . . . 78.74(2) ?
    O1w K1 O2w . . . 76.14(3) ?
    O1w K1 O3w . . . 88.09(3) ?
    O1w K1 O5w . . . 128.98(3) ?
    O1w K1 O6w . . . 96.04(3) ?
    O1w K1 O7w . . . 149.19(2) ?
    O2w K1 O3w . . . 110.59(2) ?
    O2w K1 O5w . . . 85.18(3) ?
    O2w K1 O6w . . . 160.60(2) ?
    O2w K1 O7w . . . 86.75(3) ?
    O3w K1 O5w . . . 142.78(3) ?
    O3w K1 O6w . . . 86.52(2) ?
    O3w K1 O7w . . . 74.04(3) ?
    O5w K1 O6w . . . 86.26(3) ?
    O5w K1 O7w . . . 73.48(3) ?
    O6w K1 O7w . . . 107.41(3) ?
    O1 K2 O1w . . 1_455 113.18(3) ?
    O1 K2 O2w . . 2_546 74.56(3) ?
    O1 K2 O3w . . 2_556 71.77(3) ?
    O1 K2 O4w . . . 121.27(3) ?
    O1 K2 O6w . . 1_455 153.61(2) ?
    O1 K2 O7w . . . 82.62(3) ?
    O1w K2 O2w 1_455 . 2_546 83.93(2) ?
    O1w K2 O3w 1_455 . 2_556 55.91(2) ?
    O1w K2 O4w 1_455 . . 79.41(3) ?
    O1w K2 O6w 1_455 . 1_455 88.99(3) ?
    O1w K2 O7w 1_455 . . 159.32(3) ?
    O2w K2 O3w 2_546 . 2_556 107.43(3) ?
    O2w K2 O4w 2_546 . . 160.62(3) ?
    O2w K2 O6w 2_546 . 1_455 94.81(3) ?
    O2w K2 O7w 2_546 . . 114.15(3) ?
    O3w K2 O4w 2_556 . . 70.97(3) ?
    O3w K2 O6w 2_556 . 1_455 134.55(3) ?
    O3w K2 O7w 2_556 . . 122.36(2) ?
    O4w K2 O6w . . 1_455 75.19(3) ?
    O4w K2 O7w . . . 80.90(3) ?
    O6w K2 O7w 1_455 . . 79.91(3) ?
    O4 K3 O1w 2_656 . 2_656 58.26(2) ?
    O4 K3 O2w 2_656 . . 142.03(3) ?
    O4 K3 O4w 2_656 . 1_655 76.51(3) ?
    O4 K3 O5w 2_656 . . 129.11(2) ?
    O4 K3 O5w 2_656 . 2_657 75.37(3) ?
    O4 K3 O7w 2_656 . 2_657 58.52(2) ?
    O1w K3 O2w 2_656 . . 85.85(3) ?
    O1w K3 O4w 2_656 . 1_655 109.19(3) ?
    O1w K3 O5w 2_656 . . 168.35(2) ?
    O1w K3 O5w 2_656 . 2_657 79.89(3) ?
    O1w K3 O7w 2_656 . 2_657 114.35(2) ?
    O2w K3 O4w . . 1_655 107.76(3) ?
    O2w K3 O5w . . . 84.57(2) ?
    O2w K3 O5w . . 2_657 112.79(3) ?
    O2w K3 O7w . . 2_657 159.36(3) ?
    O4w K3 O5w 1_655 . . 67.74(3) ?
    O4w K3 O5w 1_655 . 2_657 139.02(2) ?
    O4w K3 O7w 1_655 . 2_657 70.82(3) ?
    O5w K3 O5w . . 2_657 109.99(3) ?
    O5w K3 O7w . . 2_657 75.81(2) ?
    O5w K3 O7w 2_657 . 2_657 69.21(2) ?
    O1 P1 O2 . . . 109.32(4) n
    O1 P1 O3 . . . 109.69(5) n
    O1 P1 O4 . . . 109.83(4) n
    O2 P1 O3 . . . 109.96(4) n
    O2 P1 O4 . . . 109.46(5) n
    O3 P1 O4 . . . 108.56(4) n
    K2 O1 P1 . . . 123.21(4) ?
    K3 O4 P1 2_646 . . 131.03(4) ?
    K1 O1w K2 . . 1_655 86.80(2) ?
    K1 O1w K3 . . 2_646 124.16(3) ?
    K2 O1w K3 1_655 . 2_646 92.60(3) ?
    K1 O2w K2 . . 2_556 146.43(4) ?
    K1 O2w K3 . . . 81.32(2) ?
    K2 O2w K3 2_556 . . 95.43(3) ?
    D21 O2w D22 . . . 113(3) ?
    K1 O3w D31 . . . 78.3(13) ?
    K1 O3w D32 . . . 101.6(14) ?
    D31 O3w D32 . . . 114(2) ?
    K2 O4w K3 . . 1_455 131.87(3) ?
    K2 O4w D41 . . . 120.6(14) ?
    K2 O4w D42 . . . 102.2(19) ?
    K3 O4w D41 1_455 . . 99.7(15) ?
    K3 O4w D42 1_455 . . 98.8(17) ?
    D41 O4w D42 . . . 95(2) ?
    K1 O5w K3 . . 2_647 89.03(2) ?
    K1 O5w D51 . . . 126.3(11) ?
    K1 O5w D52 . . . 126.4(16) ?
    K3 O5w D51 2_647 . . 104.9(14) ?
    K3 O5w D52 2_647 . . 99.4(13) ?
    D51 O5w D52 . . . 102.5(18) ?
    K1 O6w D61 . . . 115.4(16) ?
    K1 O6w D62 . . . 140.5(11) ?
    D61 O6w D62 . . . 104(2) ?
    K1 O7w K2 . . . 101.53(3) ?
    K1 O7w D71 . . . 120.0(16) ?
    K1 O7w D72 . . . 127.9(12) ?
    K2 O7w D71 . . . 80.0(11) ?
    K2 O7w D72 . . . 112.2(11) ?
    D71 O7w D72 . . . 105(2) ?
loop_
    _geom_hbond_atom_site_label_D
    _geom_hbond_atom_site_label_H
    _geom_hbond_atom_site_label_A
    _geom_hbond_site_symmetry_D
    _geom_hbond_site_symmetry_H
    _geom_hbond_site_symmetry_A
    _geom_hbond_distance_DH
    _geom_hbond_distance_HA
    _geom_hbond_distance_DA
    _geom_hbond_angle_DHA
    _geom_hbond_publ_flag
    O1w D11 O3w . . 2_656 0.86(2) 1.91(2) 2.7255(13) 157.5(18) y
    O1w D12 O4 . . . 0.778(18) 1.983(18) 2.7391(11) 164(2) y
    O2w D21 O2 . . 2_556 0.87(2) 1.85(2) 2.7149(13) 177.0(17) y
    O2w D22 O1 . . . 0.73(2) 1.99(2) 2.7029(11) 167(3) y
    O3w D31 O1 . . . 0.796(19) 1.97(2) 2.7242(11) 159(2) y
    O3w D32 O3 . . 2_546 0.98(3) 1.77(3) 2.7395(14) 171(2) y
    O4w D41 O3 . . 1_556 0.80(2) 2.10(2) 2.8870(14) 169(2) y
    O4w D42 O2 . . 2_556 0.79(2) 1.97(2) 2.7679(13) 177(2) y
    O5w D51 O6w . . 2_657 0.80(2) 2.11(2) 2.9025(13) 168.1(17) y
    O5w D52 O3 . . 1_656 0.795(17) 1.916(17) 2.6944(12) 166(2) y
    O6w D61 O2 . . 1_656 0.748(19) 1.962(19) 2.7087(12) 176(2) y
    O6w D62 O4 . . 2_646 0.85(2) 1.86(2) 2.6931(12) 165(2) y
    O7w D71 O3 . . 2_546 0.783(19) 2.022(19) 2.7498(12) 155(2) y
    O7w D72 O4 . . 1_556 0.823(19) 1.970(19) 2.7859(13) 170.9(17) y
loop_
    _twin_refln_datum_id
    _twin_refln_individual_id
    _twin_refln_index_h
    _twin_refln_index_k
    _twin_refln_index_l
    _twin_refln_F_squared_calc
    _twin_refln_F_squared_meas
    _twin_refln_F_squared_sigma
    _twin_refln_include_status
    ? ? ? ? ? ? ? ? ?
