# Supplementary material for: Crystal structure of the deuterated hepta­hydrate of potassium phosphate, K3PO4·7D2O
Source: Acta Crystallogr E Crystallogr Commun. 2020 Jan 10;76(Pt 2):177–9. doi: 10.1107/S2056989020000201 (PMC7001839; doi:10.1107/S2056989020000201)
Supplement: Supplementary file 2 [file e-76-00177-Isup2.hkl]

#
# h,k,l, Fc-squared, Fo-squared, sigma(Fo-squared) and status flag
#
data_I
_shelx_title                             '   '
_shelx_refln_list_code                   4
_shelx_F_calc_maximum                    99.70
_exptl_crystal_F_000                     348
_reflns_d_resolution_high                0.6589

loop_
 _symmetry_equiv_pos_as_xyz
 'x, y, z'
 '-x, y+1/2, -z'

_cell_length_a                           7.8325(7)
_cell_length_b                           9.3406(8)
_cell_length_c                           8.4471(7)
_cell_angle_alpha                        90
_cell_angle_beta                         108.727(2)
_cell_angle_gamma                        90

_shelx_F_squared_multiplier              1.000

loop_
 _refln_index_h
 _refln_index_k
 _refln_index_l
 _refln_F_squared_calc
 _refln_F_squared_meas
 _refln_F_squared_sigma
 _refln_observed_status
   2   0   0  1408.81  1381.23    16.28 o
   3   0   0  9179.88  9177.75   116.10 o
   4   0   0   403.76   414.33     6.80 o
   5   0   0     8.07     7.31     0.93 o
   6   0   0   108.50   115.27     2.99 o
   7   0   0   199.60   201.81     5.36 o
   8   0   0     6.39     5.46     1.65 o
   9   0   0     1.25     0.82     1.85 <
  10   0   0    23.41    25.24     3.30 o
  11   0   0    27.67    26.27     5.15 o
   1   1   0    93.29    93.85     1.34 o
   1  -1   0    91.35    92.61     1.44 o
   2   1   0  1214.28  1190.65    12.05 o
   2  -1   0  1186.01  1161.91    12.05 o
   3   1   0  1049.86  1003.27    13.39 o
   3  -1   0  1074.07  1011.92    14.83 o
   4   1   0  1374.84  1372.17    23.80 o
   4  -1   0  1396.97  1390.50    20.29 o
   5   1   0  1670.28  1680.28    28.54 o
   5  -1   0  1643.85  1633.41    24.41 o
   6   1   0   513.20   517.76    10.40 o
   6  -1   0   525.92   523.32     8.65 o
   7   1   0   407.89   408.46     8.86 o
   7  -1   0   401.61   405.47     8.76 o
   8   1   0   268.16   278.24     7.11 o
   8  -1   0   284.59   289.99     8.55 o
   9   1   0   176.11   175.43     5.56 o
   9  -1   0   172.28   164.62     6.49 o
  10   1   0   114.58   116.92     5.56 o
  10  -1   0   117.54   107.44     8.55 o
  11   1   0    74.52    64.80     7.11 o
  11  -1   0    75.11    93.02     8.14 o
   0   2   0  5346.85  5640.71    79.53 o
   0  -2   0  5226.71  5578.90    91.79 o
   1   2   0   348.82   355.09     4.64 o
   1  -2   0   376.53   389.50     4.74 o
   2   2   0  4789.73  4871.19    51.82 o
   2  -2   0  4691.05  4783.62    56.04 o
   3   2   0   279.60   323.98     4.64 o
   3  -2   0   246.93   276.29     4.94 o
   4   2   0   810.62   817.02    12.67 o
   4  -2   0   822.53   835.87    11.23 o
   5   2   0   302.59   292.67     6.49 o
   5  -2   0   301.55   292.26     5.97 o
   6   2   0   185.35   182.65     4.84 o
   6  -2   0   172.73   169.15     4.22 o
   7   2   0   889.93   901.59    17.10 o
   7  -2   0   904.30   916.63    20.71 o
   8   2   0    30.65    27.92     2.47 o
   8  -2   0    33.01    28.33     2.88 o
   9   2   0    74.68    75.72     3.81 o
   9  -2   0    72.40    67.68     4.33 o
  10   2   0   130.51   134.13     5.97 o
  10  -2   0   139.07   138.66     9.48 o
  11   2   0    48.98    43.88     5.97 o
  11  -2   0    50.48    57.48     6.90 o
   1   3   0  1928.63  2063.30    22.46 o
   1  -3   0  1952.41  2081.84    26.68 o
   2   3   0   815.31   845.24    10.71 o
   2  -3   0   881.53   934.76    11.85 o
   3   3   0   692.37   719.05     9.79 o
   3  -3   0   686.47   711.42    10.92 o
   4   3   0   402.05   398.26     5.97 o
   4  -3   0   401.79   406.50     6.80 o
   5   3   0  1093.33  1097.84    16.79 o
   5  -3   0  1067.72  1082.18    19.26 o
   6   3   0   752.98   753.97    14.22 o
   6  -3   0   728.97   731.31    17.00 o
   7   3   0    42.50    42.34     2.27 o
   7  -3   0    36.17    35.44     2.99 o
   8   3   0   377.35   372.09     8.76 o
   8  -3   0   375.77   373.84    10.30 o
   9   3   0   614.15   629.22    13.08 o
   9  -3   0   606.63   592.54    15.45 o
  10   3   0   268.08   271.96     8.96 o
  10  -3   0   261.01   261.76    13.29 o
  11   3   0    65.44    65.72     7.01 o
  11  -3   0    58.36    48.93     6.59 o
   0   4   0  1433.16  1344.66    22.66 o
   0  -4   0  1407.11  1357.85    27.92 o
   1   4   0  1775.51  1727.36    20.91 o
   1  -4   0  1789.37  1840.47    25.86 o
   2   4   0  1065.64  1085.58    11.95 o
   2  -4   0  1053.17  1045.09    18.54 o
   3   4   0   816.41   817.84    10.20 o
   3  -4   0   818.80   822.47    12.57 o
   4   4   0  1272.71  1253.39    15.66 o
   4  -4   0  1341.28  1344.76    22.35 o
   5   4   0  1556.23  1556.36    21.02 o
   5  -4   0  1575.31  1568.41    27.09 o
   6   4   0   154.37   165.96     4.12 o
   6  -4   0   156.79   162.25     4.53 o
   7   4   0   736.92   752.73    12.67 o
   7  -4   0   739.37   749.75    17.62 o
   8   4   0     0.45     0.10     1.34 <
   8  -4   0     0.92    -0.62     1.96 <
   9   4   0    51.76    48.62     3.40 o
   9  -4   0    54.51    62.53     6.59 o
  10   4   0    90.62    91.27     4.53 o
  10  -4   0    94.09    92.71     7.93 o
   1   5   0   773.68   768.70     8.76 o
   1  -5   0   767.13   769.42    13.60 o
   2   5   0   801.35   817.22    12.77 o
   2  -5   0   829.82   845.55    14.73 o
   3   5   0  1707.82  1760.33    23.38 o
   3  -5   0  1728.05  1789.48    30.29 o
   4   5   0   465.82   466.76     6.39 o
   4  -5   0   450.70   462.44     7.93 o
   5   5   0   971.43   983.08    12.57 o
   5  -5   0   969.20   983.69    15.45 o
   6   5   0   381.61   391.46     6.49 o
   6  -5   0   371.32   374.36     8.34 o
   7   5   0   289.68   296.38     6.28 o
   7  -5   0   293.50   295.65     8.55 o
   8   5   0    48.03    46.05     2.58 o
   8  -5   0    53.86    47.70     3.71 o
   9   5   0   462.70   478.40    11.02 o
   9  -5   0   476.02   476.24    19.16 o
  10   5   0   265.45   287.52     7.93 o
  10  -5   0   255.90   248.47    13.91 o
   0   6   0  2118.29  2079.26    35.23 o
   0  -6   0  2085.84  2140.25    43.58 o
   1   6   0    55.51    55.01     1.24 o
   1  -6   0    42.11    38.94     2.78 o
   2   6   0  1981.59  2004.27    29.36 o
   2  -6   0  1995.81  1988.40    33.89 o
   3   6   0    43.56    41.52     1.85 o
   3  -6   0    49.71    44.81     2.27 o
   4   6   0  1327.49  1341.78    18.23 o
   4  -6   0  1305.84  1301.60    23.38 o
   5   6   0    14.69    13.91     1.34 o
   5  -6   0    10.44     9.37     1.34 o
   6   6   0    59.42    58.92     2.37 o
   6  -6   0    61.20    54.39     2.58 o
   7   6   0  1203.89  1239.38    19.99 o
   7  -6   0  1209.49  1271.00    19.99 o
   8   6   0    87.74    92.51     3.50 o
   8  -6   0    86.18    79.63     5.05 o
   9   6   0    18.83    16.07     2.47 o
   9  -6   0    20.90    17.51     3.09 o
  10   6   0    58.51    60.26     7.42 o
  10  -6   0    63.50    56.04     7.01 o
   1   7   0   297.04   296.48     4.84 o
   1  -7   0   283.64   287.83     8.24 o
   2   7   0   934.45   925.80    12.57 o
   2  -7   0   912.58   904.58    16.59 o
   3   7   0   456.50   472.22     8.24 o
   3  -7   0   458.86   471.50     9.48 o
   4   7   0    44.09    40.69     2.06 o
   4  -7   0    46.40    44.30     2.58 o
   5   7   0   906.12   924.15    14.83 o
   5  -7   0   884.47   908.39    14.83 o
   6   7   0   191.47   188.41     4.53 o
   6  -7   0   185.20   173.38     4.53 o
   7   7   0   244.83   245.59     6.59 o
   7  -7   0   239.24   242.50     5.67 o
   8   7   0    95.73    96.63     5.36 o
   8  -7   0    99.84   105.49     5.56 o
   9   7   0   450.08   427.72    19.68 o
   9  -7   0   453.63   470.27    13.39 o
   0   8   0  1866.36  1882.71    31.32 o
   0  -8   0  1774.12  1736.12    55.73 o
   1   8   0   441.83   439.46     7.83 o
   1  -8   0   480.67   470.99    11.85 o
   2   8   0  1331.25  1293.77    23.49 o
   2  -8   0  1320.66  1305.00    28.74 o
   3   8   0   324.78   335.01     7.93 o
   3  -8   0   342.08   342.42     7.52 o
   4   8   0   263.47   262.28     6.80 o
   4  -8   0   267.52   261.04     6.49 o
   5   8   0    51.23    48.01     3.19 o
   5  -8   0    49.38    43.88     2.47 o
   6   8   0   334.14   327.07     8.34 o
   6  -8   0   341.73   349.74     7.11 o
   7   8   0   136.53   129.59     6.39 o
   7  -8   0   145.55   144.43     5.25 o
   8   8   0     9.68    15.76     2.99 o
   8  -8   0     7.84     6.70     2.27 <
   9   8   0   233.82   224.16    13.29 o
   9  -8   0   235.49   249.81    12.88 o
   1   9   0   149.63   140.20     3.61 o
   1  -9   0   147.80   136.91     5.77 o
   2   9   0  1072.51  1072.60    20.29 o
   2  -9   0  1084.66  1104.74    25.03 o
   3   9   0   268.28   254.14     6.70 o
   3  -9   0   263.12   255.07     8.34 o
   4   9   0    73.37    68.81     3.71 o
   4  -9   0    77.98    73.55     3.61 o
   5   9   0   496.29   498.29    11.02 o
   5  -9   0   488.02   482.52    10.71 o
   6   9   0   414.64   421.85    10.10 o
   6  -9   0   424.05   429.88     8.45 o
   7   9   0    23.77    22.25     3.40 o
   7  -9   0    21.57    21.22     2.68 o
   8   9   0   395.35   394.55    12.98 o
   8  -9   0   394.62   411.14    10.30 o
   0  10   0   166.94   155.04     5.67 o
   0 -10   0   184.81   180.07     9.79 o
   1  10   0   289.23   289.37     7.31 o
   1 -10   0   295.36   295.65     9.37 o
   2  10   0   152.40   155.66     5.36 o
   2 -10   0   145.59   156.99     6.59 o
   3  10   0  1041.12  1052.51    20.29 o
   3 -10   0  1073.50  1060.75    24.93 o
   4  10   0   116.78   120.63     4.84 o
   4 -10   0   115.69   114.45     6.08 o
   5  10   0   123.00   124.03     5.05 o
   5 -10   0   116.90   117.13     6.18 o
   6  10   0   138.35   145.87     7.21 o
   6 -10   0   143.20   149.27     5.97 o
   7  10   0   170.66   173.48     7.83 o
   7 -10   0   158.63   163.38     7.73 o
   1  11   0   195.00   196.14     7.73 o
   1 -11   0   186.17   176.57     7.31 o
   2  11   0   576.15   580.18    12.67 o
   2 -11   0   581.11   602.33    15.97 o
   3  11   0   395.99   389.50     9.68 o
   3 -11   0   391.31   405.26    12.05 o
   4  11   0   101.17   102.40     4.74 o
   4 -11   0   107.03   105.49     5.97 o
   5  11   0    42.98    39.15     3.40 o
   5 -11   0    39.44    36.67     4.22 o
   6  11   0     8.26     8.34     3.09 <
   6 -11   0     7.17     5.56     3.19 <
   7  11   0   120.03   108.37     6.70 o
   7 -11   0   121.65   131.04     7.21 o
   0  12   0     1.42    -2.68     3.19 <
   0 -12   0     1.33    -0.72     3.40 <
   1  12   0    42.18    41.93     4.33 o
   1 -12   0    43.99    39.25     4.22 o
   2  12   0   191.23   193.98     8.14 o
   2 -12   0   184.08   189.45     7.93 o
   3  12   0   197.48   209.74     8.55 o
   3 -12   0   191.94   195.32     8.34 o
   4  12   0   218.93   226.94     7.21 o
   4 -12   0   223.02   233.74     9.17 o
   5  12   0   298.18   313.17     8.86 o
   5 -12   0   282.11   306.57    11.02 o
   1  13   0   181.25   175.13     8.24 o
   1 -13   0   182.28   170.90     7.93 o
   2  13   0    62.65    64.49     5.46 o
   2 -13   0    63.31    57.28     5.25 o
   3  13   0   208.24   224.99     9.37 o
   3 -13   0   202.12   194.18     8.86 o
   4  13   0    39.19    41.72     4.84 o
   4 -13   0    42.98    43.88     4.94 o
   0  14   0    77.06    65.31     8.24 o
   0 -14   0    71.40    66.65     8.34 o
   1  14   0   274.81   286.69    11.02 o
   1 -14   0   296.06   285.35    10.92 o
 -11   0   1  1339.10  1316.23    43.47 o
 -10   0   1    34.75    37.29     3.91 o
  -9   0   1   757.72   760.46    14.94 o
  -8   0   1    58.08    60.06     2.99 o
  -7   0   1  1036.41  1033.97    15.97 o
  -6   0   1    19.77    15.04     1.24 o
  -5   0   1   130.37   139.17     2.88 o
  -4   0   1   209.17   192.33     3.09 o
  -3   0   1   145.53   170.70     2.47 o
  -2   0   1  1618.60  1576.55    18.44 o
  -1   0   1   116.87   103.22     1.85 o
   0   0   1    22.85    21.02     1.34 o
   1   0   1   996.43  1030.88    13.29 o
   2   0   1   225.95   213.86     2.99 o
   3   0   1   366.44   386.62     5.56 o
   4   0   1    19.82    23.69     1.65 o
   5   0   1    45.03    43.27     2.27 o
   6   0   1   111.74   109.81     4.53 o
   7   0   1  1108.83  1108.86    24.93 o
   8   0   1   398.05   394.96    11.13 o
   9   0   1   988.47  1014.50    23.90 o
  10   0   1   217.80   228.28     8.45 o
 -11   1   1   155.22   162.66    10.10 o
 -11  -1   1   148.26   146.59     9.68 o
 -10   1   1    70.29    65.21     4.02 o
 -10  -1   1    68.02    69.95     7.21 o
  -9   1   1   163.98   165.85     5.15 o
  -9  -1   1   165.96   164.93     5.05 o
  -8   1   1     3.13     1.44     1.55 <
  -8  -1   1     4.10     3.19     1.55 <
  -7   1   1  1943.56  1961.52    29.15 o
  -7  -1   1  1974.38  1971.61    33.89 o
  -6   1   1   555.89   581.83     9.48 o
  -6  -1   1   558.84   580.49     9.27 o
  -5   1   1   115.53   117.23     2.78 o
  -5  -1   1   121.08   122.18     2.58 o
  -4   1   1  5804.09  5698.61    73.35 o
  -4  -1   1  5832.64  5861.06    81.90 o
  -3   1   1  1879.05  1861.90    21.74 o
  -3  -1   1  1899.03  1835.32    26.68 o
  -2   1   1   855.26   928.68     9.48 o
  -2  -1   1   823.16   901.90    10.10 o
  -1   1   1   889.66   941.35    14.22 o
  -1  -1   1   937.77   988.23    11.54 o
   0   1   1   254.09   285.04     4.33 o
   0  -1   1   236.07   270.00     4.84 o
   1   1   1  1753.90  1754.04    20.91 o
   1  -1   1  1785.34  1819.25    19.37 o
   2   1   1  4205.61  4071.89    44.09 o
   2  -1   1  4200.71  4128.34    44.09 o
   3   1   1   108.30    90.96     2.27 o
   3  -1   1   116.19   100.65     2.27 o
   4   1   1   330.18   307.71     6.39 o
   4  -1   1   308.40   296.38     7.73 o
   5   1   1  1093.61  1059.51    18.85 o
   5  -1   1  1078.61  1036.03    22.87 o
   6   1   1    70.79    70.67     3.19 o
   6  -1   1    71.34    62.53     3.61 o
   7   1   1   350.97   354.58     9.79 o
   7  -1   1   357.39   354.68     9.89 o
   8   1   1   414.64   415.36    11.33 o
   8  -1   1   405.52   393.93    11.23 o
   9   1   1   192.64   200.26     7.42 o
   9  -1   1   190.67   193.46     7.21 o
  10   1   1    93.58    98.69     5.46 o
  10  -1   1    93.28    90.45     5.36 o
 -11   2   1   260.04   248.06     9.17 o
 -11  -2   1   261.34   256.92    13.08 o
 -10   2   1    43.16    51.30     3.50 o
 -10  -2   1    47.77    57.38     6.49 o
  -9   2   1  1122.49  1152.23    21.22 o
  -9  -2   1  1097.84  1088.26    26.17 o
  -8   2   1   195.04   196.86     5.56 o
  -8  -2   1   193.68   201.50     5.36 o
  -7   2   1    50.07    48.21     2.27 o
  -7  -2   1    56.02    54.80     2.58 o
  -6   2   1  1144.78  1140.79    17.82 o
  -6  -2   1  1168.84  1187.15    17.51 o
  -5   2   1   149.34   143.09     3.19 o
  -5  -2   1   149.93   136.60     2.88 o
  -4   2   1  1698.74  1661.54    20.29 o
  -4  -2   1  1732.04  1759.50    22.25 o
  -3   2   1   252.46   272.37     3.71 o
  -3  -2   1   255.27   277.73     4.12 o
  -2   2   1   976.88   974.32    10.51 o
  -2  -2   1   921.96   926.62    11.43 o
  -1   2   1   314.57   328.52     5.25 o
  -1  -2   1   324.29   344.38     4.64 o
   0   2   1   851.51   878.93    11.43 o
   0  -2   1   842.59   874.19    11.43 o
   1   2   1   354.39   397.23     4.84 o
   1  -2   1   334.99   368.07     4.43 o
   2   2   1  7780.92  7970.61   100.54 o
   2  -2   1  7778.23  7903.65   100.44 o
   3   2   1   459.06   455.43     6.59 o
   3  -2   1   461.63   450.90     7.31 o
   4   2   1   346.83   335.52     7.01 o
   4  -2   1   339.97   339.13     6.80 o
   5   2   1  1120.99  1138.01    20.29 o
   5  -2   1  1122.14  1118.64    24.52 o
   6   2   1  1444.32  1414.09    25.34 o
   6  -2   1  1452.84  1438.40    30.80 o
   7   2   1   369.40   367.56     8.34 o
   7  -2   1   349.18   339.74     9.79 o
   8   2   1   187.57   184.71     6.90 o
   8  -2   1   183.25   183.88     6.80 o
   9   2   1   668.50   686.29    17.31 o
   9  -2   1   687.89   682.48    17.31 o
  10   2   1    80.12    75.61     4.94 o
  10  -2   1    95.54    96.83     8.34 o
 -11   3   1    84.65    87.36     5.77 o
 -11  -3   1    84.85    82.62     7.93 o
 -10   3   1   114.13   119.29     4.84 o
 -10  -3   1   110.36   110.85     8.24 o
  -9   3   1   244.78   254.86     6.90 o
  -9  -3   1   245.20   246.21    12.05 o
  -8   3   1    64.34    58.10     3.19 o
  -8  -3   1    63.71    56.04     3.61 o
  -7   3   1   489.99   488.70     8.65 o
  -7  -3   1   484.05   483.14    11.95 o
  -6   3   1   537.76   537.53     9.07 o
  -6  -3   1   522.37   518.58    10.10 o
  -5   3   1  1214.68  1217.75    16.48 o
  -5  -3   1  1201.20  1219.08    16.28 o
  -4   3   1  2028.18  2070.51    24.11 o
  -4  -3   1  1987.41  1985.52    26.37 o
  -3   3   1  2600.65  2544.17    30.18 o
  -3  -3   1  2674.30  2626.38    42.75 o
  -2   3   1  3086.49  3177.82    41.00 o
  -2  -3   1  3072.69  3273.93    64.90 o
  -1   3   1  2834.11  2804.08    39.76 o
  -1  -3   1  2764.56  2764.52    29.98 o
   0   3   1  2106.71  2204.94    24.21 o
   0  -3   1  2203.71  2269.53    26.27 o
   1   3   1  6058.84  5959.44    68.40 o
   1  -3   1  6103.54  5847.77    74.89 o
   2   3   1   660.87   700.30    10.82 o
   2  -3   1   675.07   715.34    10.71 o
   3   3   1  1330.99  1353.00    18.23 o
   3  -3   1  1382.03  1411.83    23.49 o
   4   3   1   265.08   251.26     4.84 o
   4  -3   1   257.64   249.19     5.46 o
   5   3   1   390.40   364.98     8.14 o
   5  -3   1   417.14   404.13     8.04 o
   6   3   1   539.10   527.13    10.82 o
   6  -3   1   538.33   517.96    12.88 o
   7   3   1    83.80    86.33     3.71 o
   7  -3   1    88.28    86.94     4.43 o
   8   3   1   176.79   178.32     5.67 o
   8  -3   1   178.09   175.95     6.70 o
   9   3   1    56.41    49.65     4.02 o
   9  -3   1    57.39    60.16     4.53 o
  10   3   1   137.19   141.54     6.49 o
  10  -3   1   130.06   130.42     9.48 o
 -11   4   1    92.74    92.61     5.77 o
 -11  -4   1    90.41   103.32     8.45 o
 -10   4   1   136.59   133.30     5.05 o
 -10  -4   1   138.70   125.68     9.07 o
  -9   4   1    53.86    57.59     3.50 o
  -9  -4   1    53.21    45.33     5.77 o
  -8   4   1   143.74   151.02     4.94 o
  -8  -4   1   140.44   137.01     5.46 o
  -7   4   1   363.20   371.58     7.21 o
  -7  -4   1   392.28   399.91     9.99 o
  -6   4   1   317.39   312.96     5.36 o
  -6  -4   1   333.74   330.37     7.11 o
  -5   4   1   394.27   396.71     5.67 o
  -5  -4   1   409.74   410.72     8.14 o
  -4   4   1  1574.81  1572.84    18.85 o
  -4  -4   1  1558.94  1549.45    26.78 o
  -3   4   1  1387.57  1445.00    21.32 o
  -3  -4   1  1370.65  1426.87    30.18 o
  -2   4   1  2977.50  2979.31    38.73 o
  -2  -4   1  2966.78  3076.56    50.07 o
  -1   4   1   342.39   359.32     5.87 o
  -1  -4   1   342.92   361.69     5.77 o
   0   4   1  5150.26  5374.11    67.68 o
   0  -4   1  5070.05  5269.45    75.72 o
   1   4   1    54.44    59.65     1.44 o
   1  -4   1    52.47    59.54     2.06 o
   2   4   1  3767.17  3857.41    54.60 o
   2  -4   1  3688.49  3774.28    54.50 o
   3   4   1   641.52   621.59     8.55 o
   3  -4   1   600.45   575.44    11.02 o
   4   4   1  2034.61  2139.94    31.73 o
   4  -4   1  2042.88  2167.34    31.63 o
   5   4   1  1139.26  1120.40    17.41 o
   5  -4   1  1140.10  1110.09    19.88 o
   6   4   1   192.12   202.12     5.46 o
   6  -4   1   178.84   183.78     5.05 o
   7   4   1    30.94    30.80     2.68 o
   7  -4   1    32.28    31.11     3.19 o
   8   4   1   401.48   401.14     7.93 o
   8  -4   1   386.07   394.14    11.23 o
   9   4   1   171.83   181.41     7.21 o
   9  -4   1   173.74   183.57     7.31 o
  10   4   1    40.17    37.70     3.91 o
  10  -4   1    39.81    45.74     6.59 o
 -10   5   1     3.82     3.09     2.47 <
 -10  -5   1     4.59     6.49     3.81 <
  -9   5   1   140.66   145.66     5.25 o
  -9  -5   1   131.90   121.35     8.65 o
  -8   5   1   131.87   128.87     3.91 o
  -8  -5   1   140.39   130.11     8.45 o
  -7   5   1   119.12   118.26     3.50 o
  -7  -5   1   114.25   111.88     4.74 o
  -6   5   1   679.05   687.63    10.20 o
  -6  -5   1   669.10   679.49    13.19 o
  -5   5   1   262.43   261.56     4.02 o
  -5  -5   1   242.56   243.43     5.77 o
  -4   5   1   455.71   450.38     7.73 o
  -4  -5   1   445.85   448.12     9.07 o
  -3   5   1  1165.60  1176.54    17.72 o
  -3  -5   1  1174.66  1167.58    20.50 o
  -2   5   1  1366.43  1380.51    18.54 o
  -2  -5   1  1423.34  1436.76    24.00 o
  -1   5   1  2133.36  2154.57    30.70 o
  -1  -5   1  2115.15  2076.28    30.49 o
   0   5   1  4564.56  4690.09    59.54 o
   0  -5   1  4592.87  4640.54    66.55 o
   1   5   1   948.99   989.57    14.94 o
   1  -5   1   924.43   964.02    21.12 o
   2   5   1     8.59     7.73     0.82 o
   2  -5   1     8.46     7.21     1.13 o
   3   5   1  1424.43  1423.98    19.16 o
   3  -5   1  1419.44  1465.70    21.43 o
   4   5   1    69.89    62.32     1.96 o
   4  -5   1    68.95    64.90     2.27 o
   5   5   1   525.05   512.19     9.07 o
   5  -5   1   551.23   530.53     8.96 o
   6   5   1   379.31   382.19     7.31 o
   6  -5   1   380.92   370.24     7.11 o
   7   5   1   186.83   189.14     4.84 o
   7  -5   1   189.00   181.00     5.36 o
   8   5   1   388.73   401.45     8.24 o
   8  -5   1   403.12   411.55     9.37 o
   9   5   1    85.50    84.58     5.15 o
   9  -5   1    83.20    90.96     7.73 o
  10   5   1   174.86   188.62     7.62 o
  10  -5   1   173.81   173.68    11.54 o
 -10   6   1    88.42    85.91     5.36 o
 -10  -6   1    87.04    94.98     5.77 o
  -9   6   1   446.41   451.52    12.98 o
  -9  -6   1   440.88   452.75    18.34 o
  -8   6   1   116.11   111.67     4.22 o
  -8  -6   1   107.13   111.46     7.73 o
  -7   6   1   530.00   542.58    11.43 o
  -7  -6   1   536.78   560.51    11.43 o
  -6   6   1   105.64   109.40     3.19 o
  -6  -6   1   110.98   113.93     3.40 o
  -5   6   1   553.61   546.81     9.58 o
  -5  -6   1   577.34   578.74     9.68 o
  -4   6   1  1565.99  1549.45    23.28 o
  -4  -6   1  1581.64  1531.32    26.99 o
  -3   6   1   338.97   344.69     6.28 o
  -3  -6   1   351.83   347.99     7.31 o
  -2   6   1   432.63   438.02     7.42 o
  -2  -6   1   432.27   438.54     8.55 o
  -1   6   1   252.45   256.10     4.12 o
  -1  -6   1   260.55   268.15     5.56 o
   0   6   1    82.07    81.18     1.96 o
   0  -6   1    98.12    90.65     3.61 o
   1   6   1   820.12   854.00    13.29 o
   1  -6   1   813.16   867.29    19.16 o
   2   6   1  1139.95  1159.44    17.31 o
   2  -6   1  1080.96  1102.27    19.88 o
   3   6   1   609.06   596.97     7.31 o
   3  -6   1   595.05   599.65    11.43 o
   4   6   1   135.49   126.71     3.09 o
   4  -6   1   140.18   137.11     3.40 o
   5   6   1   216.30   216.64     4.43 o
   5  -6   1   223.28   231.79     4.94 o
   6   6   1   128.43   126.81     3.40 o
   6  -6   1   117.11   124.13     3.71 o
   7   6   1   569.68   571.63    10.51 o
   7  -6   1   566.53   565.76    10.30 o
   8   6   1   106.69   104.77     3.81 o
   8  -6   1   110.30   102.91     4.33 o
   9   6   1   233.32   258.05    13.08 o
   9  -6   1   230.94   222.41    12.36 o
 -10   7   1     4.07     4.74     3.91 <
 -10  -7   1     4.04     7.11     2.88 <
  -9   7   1    68.95    73.76     8.14 o
  -9  -7   1    65.82    60.68     4.74 o
  -8   7   1   143.94   139.69     4.84 o
  -8  -7   1   139.35   143.09     6.49 o
  -7   7   1   187.10   187.90     5.56 o
  -7  -7   1   184.79   186.87     5.87 o
  -6   7   1   388.47   384.45     7.31 o
  -6  -7   1   376.01   373.23     7.42 o
  -5   7   1   337.89   348.71     6.70 o
  -5  -7   1   337.90   344.17     6.70 o
  -4   7   1   336.32   334.29     6.28 o
  -4  -7   1   318.09   313.06     7.31 o
  -3   7   1    87.29    80.15     2.58 o
  -3  -7   1    79.08    69.84     2.99 o
  -2   7   1  1658.48  1717.68    25.44 o
  -2  -7   1  1691.10  1675.34    29.26 o
  -1   7   1   948.13   963.81    13.29 o
  -1  -7   1   968.10   986.99    17.41 o
   0   7   1  2232.73  2254.08    29.67 o
   0  -7   1  2281.77  2315.27    47.59 o
   1   7   1   156.32   153.29     3.50 o
   1  -7   1   146.12   138.97     5.15 o
   2   7   1    66.40    60.99     2.27 o
   2  -7   1    69.61    62.22     3.40 o
   3   7   1   106.19   111.05     2.27 o
   3  -7   1   112.50   118.47     3.71 o
   4   7   1   253.75   262.28     4.94 o
   4  -7   1   248.34   254.14     6.28 o
   5   7   1   395.27   393.31     6.80 o
   5  -7   1   392.57   391.36     7.42 o
   6   7   1   135.70   134.85     3.61 o
   6  -7   1   140.38   141.03     4.02 o
   7   7   1   280.14   288.86     7.93 o
   7  -7   1   283.07   277.01     6.28 o
   8   7   1   131.10   127.84     5.15 o
   8  -7   1   129.83   127.64     5.97 o
   9   7   1    50.31    54.80     6.80 o
   9  -7   1    48.90    43.99     6.18 o
  -9   8   1   439.33   450.38    20.09 o
  -9  -8   1   432.83   455.43    13.39 o
  -8   8   1    86.49    81.38     5.15 o
  -8  -8   1    97.20    94.88     4.64 o
  -7   8   1   326.23   333.98    10.51 o
  -7  -8   1   319.06   330.58     8.45 o
  -6   8   1   750.96   773.44    18.85 o
  -6  -8   1   763.16   784.36    13.29 o
  -5   8   1   442.50   448.84     8.24 o
  -5  -8   1   432.66   441.42     9.89 o
  -4   8   1   225.30   231.06     5.05 o
  -4  -8   1   226.68   224.37     5.87 o
  -3   8   1   187.19   186.25     4.22 o
  -3  -8   1   177.34   160.91     4.84 o
  -2   8   1  1180.27  1197.76    20.81 o
  -2  -8   1  1156.89  1117.51    26.06 o
  -1   8   1  1148.23  1136.88    20.50 o
  -1  -8   1  1146.49  1093.82    25.03 o
   0   8   1   186.08   176.26     3.91 o
   0  -8   1   176.16   161.94     5.87 o
   1   8   1   153.31   141.96     3.61 o
   1  -8   1   155.52   149.06     5.56 o
   2   8   1   375.06   359.94     6.70 o
   2  -8   1   386.98   364.88     9.99 o
   3   8   1    78.09    83.03     3.71 o
   3  -8   1    82.52    87.77     4.33 o
   4   8   1   234.70   233.43     6.39 o
   4  -8   1   238.57   240.23     6.18 o
   5   8   1   186.99   192.74     5.97 o
   5  -8   1   191.41   198.00     4.84 o
   6   8   1   265.85   265.88     7.31 o
   6  -8   1   265.60   261.86     5.97 o
   7   8   1   296.10   301.22     9.99 o
   7  -8   1   278.68   275.05     6.49 o
   8   8   1    91.38    91.79     5.77 o
   8  -8   1    98.84   103.94     6.18 o
  -8   9   1    43.42    45.43     4.84 o
  -8  -9   1    40.18    37.60     3.50 o
  -7   9   1   368.49   375.18    11.74 o
  -7  -9   1   375.21   376.21     9.48 o
  -6   9   1   300.82   302.76     7.93 o
  -6  -9   1   306.89   308.74     8.04 o
  -5   9   1   178.52   166.58     5.56 o
  -5  -9   1   189.14   185.32     5.56 o
  -4   9   1   324.79   323.57     8.04 o
  -4  -9   1   317.59   310.49     7.62 o
  -3   9   1   302.95   303.69     7.62 o
  -3  -9   1   314.70   308.63     9.48 o
  -2   9   1    72.51    65.83     3.40 o
  -2  -9   1    73.90    67.17     4.33 o
  -1   9   1  1580.74  1582.21    28.54 o
  -1  -9   1  1599.30  1630.94    35.23 o
   0   9   1   173.68   177.29     5.05 o
   0  -9   1   183.30   179.45     6.59 o
   1   9   1   477.25   487.57     8.65 o
   1  -9   1   473.74   474.49    12.77 o
   2   9   1    18.84    21.63     2.27 o
   2  -9   1    21.66    23.28     2.88 o
   3   9   1    20.91    23.08     2.58 o
   3  -9   1    20.76    19.78     2.78 o
   4   9   1   187.19   173.99     5.67 o
   4  -9   1   188.87   190.37     7.11 o
   5   9   1   323.37   316.26     8.24 o
   5  -9   1   321.92   313.37     6.70 o
   6   9   1   450.77   457.90    10.71 o
   6  -9   1   438.50   444.10     8.86 o
   7   9   1   208.55   226.02     8.76 o
   7  -9   1   209.95   209.64     6.70 o
   8   9   1    84.38    79.84     7.52 o
   8  -9   1    79.40    73.35     5.56 o
  -8  10   1   238.20   241.98    13.91 o
  -8 -10   1   241.36   250.33    10.10 o
  -7  10   1    75.41    78.39     5.56 o
  -7 -10   1    74.25    64.08     5.46 o
  -6  10   1   661.72   685.26    25.14 o
  -6 -10   1   645.61   649.10    17.82 o
  -5  10   1   174.08   177.19     5.97 o
  -5 -10   1   185.07   192.02     7.83 o
  -4  10   1   907.44   923.22    18.13 o
  -4 -10   1   879.93   894.69    22.25 o
  -3  10   1   187.90   183.16     5.77 o
  -3 -10   1   187.77   181.20     7.31 o
  -2  10   1   147.01   135.16     4.84 o
  -2 -10   1   148.97   142.37     6.28 o
  -1  10   1    26.98    26.27     2.47 o
  -1 -10   1    24.10    20.91     2.99 o
   0  10   1    68.00    68.92     3.40 o
   0 -10   1    70.05    69.43     4.43 o
   1  10   1    51.09    47.28     4.12 o
   1 -10   1    41.97    40.90     3.71 o
   2  10   1   403.12   407.73     9.58 o
   2 -10   1   403.23   418.04    11.85 o
   3  10   1   238.13   239.10     6.90 o
   3 -10   1   252.25   256.20     8.55 o
   4  10   1   750.22   762.62    15.76 o
   4 -10   1   724.78   744.18    18.95 o
   5  10   1   204.14   208.40     6.70 o
   5 -10   1   215.42   218.60     6.49 o
   6  10   1   142.26   150.51     6.18 o
   6 -10   1   142.01   146.49     5.46 o
   7  10   1   181.18   188.83    11.23 o
   7 -10   1   183.43   178.42     6.28 o
  -7  11   1   186.00   179.87     8.14 o
  -7 -11   1   187.99   177.60     8.45 o
  -6  11   1    14.32    18.95     3.50 o
  -6 -11   1    14.27    11.64     3.40 o
  -5  11   1    98.77    94.57     4.74 o
  -5 -11   1    98.64    94.98     5.97 o
  -4  11   1    78.77    76.64     4.22 o
  -4 -11   1    86.77    84.78     5.67 o
  -3  11   1   369.33   371.27     9.27 o
  -3 -11   1   358.43   357.77    11.43 o
  -2  11   1   123.52   126.19     4.94 o
  -2 -11   1   131.73   136.80     6.49 o
  -1  11   1   933.00   951.86    23.38 o
  -1 -11   1   935.01   952.58    23.18 o
   0  11   1   893.81   916.22    22.87 o
   0 -11   1   884.05   931.67    22.56 o
   1  11   1   201.14   197.27     7.83 o
   1 -11   1   189.70   182.85     7.42 o
   2  11   1   163.11   163.38     7.31 o
   2 -11   1   171.84   174.10     7.11 o
   3  11   1   134.14   142.16     5.46 o
   3 -11   1   129.37   127.53     6.49 o
   4  11   1     9.50    11.02     2.37 o
   4 -11   1    10.15     5.97     2.78 <
   5  11   1   171.06   185.63     6.49 o
   5 -11   1   173.32   176.77     6.08 o
   6  11   1   172.84   173.07    11.33 o
   6 -11   1   164.60   149.48     7.52 o
  -6  12   1   413.98   417.73    13.49 o
  -6 -12   1   402.26   427.00    13.80 o
  -5  12   1   333.89   353.45     9.58 o
  -5 -12   1   344.49   355.92    12.05 o
  -4  12   1   134.62   136.39     5.56 o
  -4 -12   1   126.18   127.12     6.90 o
  -3  12   1    39.28    39.66     3.81 o
  -3 -12   1    43.27    34.82     4.22 o
  -2  12   1    13.89    13.19     3.19 o
  -2 -12   1    11.65     9.79     2.99 o
  -1  12   1    34.60    28.95     4.02 o
  -1 -12   1    33.80    31.93     3.91 o
   0  12   1   138.63   126.30     6.80 o
   0 -12   1   130.32   125.89     6.59 o
   1  12   1   262.95   254.55     9.68 o
   1 -12   1   269.22   282.57     9.79 o
   2  12   1   173.11   168.53     7.73 o
   2 -12   1   167.11   165.85     7.52 o
   3  12   1   622.47   641.58    17.92 o
   3 -12   1   649.29   639.83    17.41 o
   4  12   1   801.46   804.34    21.02 o
   4 -12   1   798.06   778.59    20.50 o
   5  12   1   245.93   244.97     9.89 o
   5 -12   1   246.13   255.99     7.73 o
  -4  13   1   112.01   123.51     7.01 o
  -4 -13   1   116.47   110.54     6.90 o
  -3  13   1    50.38    48.01     4.94 o
  -3 -13   1    43.16    38.53     4.64 o
  -2  13   1   759.82   762.01    20.71 o
  -2 -13   1   768.18   787.24    20.60 o
  -1  13   1   165.87   163.79     7.83 o
  -1 -13   1   158.61   162.97     7.73 o
   0  13   1   452.57   452.44    14.01 o
   0 -13   1   450.82   430.91    13.60 o
   1  13   1    92.05    88.08     6.18 o
   1 -13   1    87.30    80.35     6.08 o
   2  13   1   282.07   284.84    10.82 o
   2 -13   1   287.17   294.42    10.71 o
   3  13   1     8.30     5.15     3.09 <
   3 -13   1    11.42    13.29     3.61 o
   4  13   1    37.17    31.11     4.33 o
   4 -13   1    36.35    33.69     4.53 o
  -1  14   1    55.98    58.20     5.46 o
  -1 -14   1    55.31    59.23     5.56 o
   0  14   1    73.92    64.69     5.77 o
   0 -14   1    74.46    76.64     6.18 o
   1  14   1   137.63   141.65     7.73 o
   1 -14   1   135.81   127.33     7.31 o
 -11   0   2   150.44   148.96     6.90 o
 -10   0   2    20.15    19.57     3.09 o
  -9   0   2   173.71   182.34     5.25 o
  -8   0   2    16.40    21.22     2.06 o
  -7   0   2   184.98   189.55     4.84 o
  -6   0   2   163.39   161.84     4.22 o
  -5   0   2   186.10   171.83     3.40 o
  -4   0   2   548.38   575.65     8.86 o
  -3   0   2  3985.43  4084.15    51.92 o
  -2   0   2  8973.22  9189.18   129.90 o
  -1   0   2    22.27    12.67     1.13 o
   0   0   2  3710.86  3786.23    62.02 o
   1   0   2   397.56   408.87     5.67 o
   2   0   2   169.89   216.54     4.33 o
   3   0   2  1086.29  1106.18    19.06 o
   4   0   2   270.77   295.45     7.73 o
   5   0   2  3097.92  3001.97    62.02 o
   6   0   2    29.17    28.33     2.88 o
   7   0   2   668.07   646.11    15.97 o
   8   0   2   738.97   745.63    18.44 o
   9   0   2     1.46     1.03     2.27 <
  10   0   2    13.48     9.37     2.99 o
 -11   1   2    13.49    16.69     3.19 o
 -11  -1   2    11.09    16.69     4.53 o
 -10   1   2    60.92    67.99     4.74 o
 -10  -1   2    62.63    63.97     4.43 o
  -9   1   2   142.27   147.83     4.74 o
  -9  -1   2   137.63   134.23     5.87 o
  -8   1   2   371.26   360.04     8.24 o
  -8  -1   2   373.04   374.56     8.04 o
  -7   1   2  1513.43  1548.32    26.99 o
  -7  -1   2  1475.36  1518.55    26.68 o
  -6   1   2    41.65    38.42     1.65 o
  -6  -1   2    40.96    38.53     2.06 o
  -5   1   2   771.96   753.87    10.30 o
  -5  -1   2   761.05   764.79    13.60 o
  -4   1   2  2700.37  2833.95    36.16 o
  -4  -1   2  2693.30  2806.66    40.38 o
  -3   1   2    25.54    24.72     1.03 o
  -3  -1   2    25.57    22.66     0.93 o
  -2   1   2  1446.40  1514.53    25.44 o
  -2  -1   2  1430.03  1526.69    25.34 o
  -1   1   2   383.51   393.62     5.97 o
  -1  -1   2   379.96   388.78     6.90 o
   0   1   2  1375.79  1431.30    23.90 o
   0  -1   2  1345.97  1435.73    20.60 o
   1   1   2   200.60   191.09     2.99 o
   1  -1   2   190.44   184.40     2.37 o
   2   1   2  2991.81  2985.08    49.55 o
   2  -1   2  2982.62  3015.98    49.55 o
   3   1   2  2745.83  2692.51    45.53 o
   3  -1   2  2776.37  2784.92    45.53 o
   4   1   2   369.29   390.84     9.48 o
   4  -1   2   357.05   370.03     7.52 o
   5   1   2  1053.23  1063.84    23.18 o
   5  -1   2  1009.93  1021.60    23.08 o
   6   1   2   227.93   217.05     7.11 o
   6  -1   2   244.78   241.57     7.31 o
   7   1   2   130.42   137.32     5.67 o
   7  -1   2   121.27   114.55     5.25 o
   8   1   2    63.68    61.60     4.53 o
   8  -1   2    69.49    67.37     4.53 o
   9   1   2    60.33    57.69     4.53 o
   9  -1   2    57.20    42.24     4.02 o
  10   1   2   508.31   545.98    15.14 o
  10  -1   2   518.87   527.34    14.94 o
 -11   2   2   230.17   232.20     8.86 o
 -11  -2   2   233.95   230.14    12.36 o
 -10   2   2     3.16     3.61     2.37 <
 -10  -2   2     4.40     3.19     3.19 <
  -9   2   2   571.20   605.94    12.26 o
  -9  -2   2   552.46   545.26    14.73 o
  -8   2   2   197.44   204.69     5.56 o
  -8  -2   2   198.96   194.90     5.15 o
  -7   2   2   439.60   428.03     7.62 o
  -7  -2   2   449.96   449.77     8.86 o
  -6   2   2   787.87   783.74    12.16 o
  -6  -2   2   748.04   746.86    13.91 o
  -5   2   2  2570.66  2662.54    39.25 o
  -5  -2   2  2638.55  2774.51    45.22 o
  -4   2   2   210.31   214.48     3.40 o
  -4  -2   2   199.03   207.58     4.33 o
  -3   2   2   606.59   584.61     7.93 o
  -3  -2   2   595.48   584.92     7.93 o
  -2   2   2  9950.43  9476.29   196.14 o
  -2  -2   2 10107.50  9940.78   124.03 o
  -1   2   2  4747.28  4697.19    67.58 o
  -1  -2   2  4808.94  4826.38    67.58 o
   0   2   2  2392.84  2237.60    38.53 o
   0  -2   2  2400.84  2405.82    33.38 o
   1   2   2  7435.45  7523.73   124.55 o
   1  -2   2  7449.88  7684.54   107.65 o
   2   2   2   659.61   701.74    10.71 o
   2  -2   2   658.70   699.58     9.48 o
   3   2   2   598.00   587.91    10.92 o
   3  -2   2   614.56   597.49    10.82 o
   4   2   2   871.33   884.70    19.37 o
   4  -2   2   877.58   872.85    15.66 o
   5   2   2  1724.75  1708.30    36.47 o
   5  -2   2  1698.36  1721.70    36.57 o
   6   2   2   208.76   198.82     6.70 o
   6  -2   2   209.73   198.72     6.70 o
   7   2   2   382.45   364.67    10.30 o
   7  -2   2   362.35   363.85    10.40 o
   8   2   2   299.38   314.20     9.58 o
   8  -2   2   305.33   296.89     9.48 o
   9   2   2    21.23    24.31     3.40 o
   9  -2   2    19.34    18.54     3.19 o
  10   2   2    75.86    75.51     5.46 o
  10  -2   2    71.96    72.42     5.36 o
 -11   3   2   212.50   215.20     8.45 o
 -11  -3   2   233.39   220.04    12.05 o
 -10   3   2   338.78   347.78    11.02 o
 -10  -3   2   355.37   351.59    15.45 o
  -9   3   2   192.83   189.14     5.67 o
  -9  -3   2   194.12   182.34     9.99 o
  -8   3   2   603.99   605.11    12.36 o
  -8  -3   2   607.83   610.26    14.83 o
  -7   3   2   748.36   745.11    11.95 o
  -7  -3   2   711.87   710.81    13.39 o
  -6   3   2   778.70   773.96    12.36 o
  -6  -3   2   767.46   756.44    13.80 o
  -5   3   2   955.55   938.47    14.42 o
  -5  -3   2   939.22   947.74    16.38 o
  -4   3   2   541.41   547.01     7.42 o
  -4  -3   2   510.90   501.48     8.24 o
  -3   3   2   216.47   221.79     4.02 o
  -3  -3   2   220.70   227.56     4.64 o
  -2   3   2  1991.22  2038.57    34.20 o
  -2  -3   2  1975.63  2055.16    33.89 o
  -1   3   2  1787.79  1726.74    29.15 o
  -1  -3   2  1764.73  1756.83    25.14 o
   0   3   2   628.73   581.11     8.04 o
   0  -3   2   632.36   601.61     9.07 o
   1   3   2   124.77   127.43     3.09 o
   1  -3   2   114.06   117.95     2.68 o
   2   3   2  2404.78  2498.54    41.62 o
   2  -3   2  2439.78  2490.50    32.04 o
   3   3   2   517.64   527.34     8.34 o
   3  -3   2   481.40   483.86     8.14 o
   4   3   2   230.48   227.35     4.64 o
   4  -3   2   223.75   225.81     5.15 o
   5   3   2   248.37   244.25     7.42 o
   5  -3   2   257.91   259.39     5.97 o
   6   3   2   159.90   156.48     5.77 o
   6  -3   2   166.67   156.48     5.77 o
   7   3   2   406.18   407.43    11.43 o
   7  -3   2   420.22   421.54    11.54 o
   8   3   2   675.75   686.49    17.20 o
   8  -3   2   682.34   671.87    17.20 o
   9   3   2    13.05    14.01     2.88 o
   9  -3   2    11.61     7.31     2.78 <
  10   3   2   623.53   645.60    17.20 o
  10  -3   2   629.12   644.77    25.14 o
 -11   4   2    19.51    18.03     3.30 o
 -11  -4   2    19.75    21.32     4.84 o
 -10   4   2    67.05    69.84     4.94 o
 -10  -4   2    68.99    78.19     7.73 o
  -9   4   2   353.81   366.94    11.02 o
  -9  -4   2   352.70   354.79    15.25 o
  -8   4   2   152.24   150.51     6.08 o
  -8  -4   2   139.93   145.87     8.45 o
  -7   4   2  1354.20  1371.65    24.31 o
  -7  -4   2  1342.62  1343.94    29.15 o
  -6   4   2   828.20   830.30    13.39 o
  -6  -4   2   872.28   882.53    15.25 o
  -5   4   2   824.33   820.21    11.23 o
  -5  -4   2   804.84   804.14    12.57 o
  -4   4   2   142.66   133.10     3.09 o
  -4  -4   2   162.32   159.67     2.99 o
  -3   4   2  1218.75  1189.42    17.92 o
  -3  -4   2  1187.55  1215.27    20.50 o
  -2   4   2   897.08   932.08    14.22 o
  -2  -4   2   909.03   960.41    12.67 o
  -1   4   2   691.89   753.87    16.79 o
  -1  -4   2   725.77   779.11    11.64 o
   0   4   2    72.78    62.12     2.16 o
   0  -4   2    73.89    62.94     1.34 o
   1   4   2  1445.80  1493.52    25.75 o
   1  -4   2  1475.79  1535.44    25.44 o
   2   4   2   327.83   315.64     5.67 o
   2  -4   2   353.75   347.68     5.56 o
   3   4   2   109.39   112.49     2.88 o
   3  -4   2   107.63   105.18     2.68 o
   4   4   2    69.98    64.69     2.37 o
   4  -4   2    68.22    65.72     2.16 o
   5   4   2  1730.74  1715.31    25.75 o
   5  -4   2  1692.04  1668.23    25.34 o
   6   4   2   364.28   368.18     9.99 o
   6  -4   2   355.91   354.99     7.93 o
   7   4   2   204.83   203.56     7.11 o
   7  -4   2   200.97   183.88     6.90 o
   8   4   2   171.68   176.88     6.90 o
   8  -4   2   168.00   164.93     6.90 o
   9   4   2   135.69   146.38     6.59 o
   9  -4   2   135.80   145.05     6.70 o
  10   4   2    71.88    78.50     5.25 o
  10  -4   2    76.41    69.74     8.04 o
 -10   5   2   208.12   200.06     7.93 o
 -10  -5   2   204.30   199.64    11.02 o
  -9   5   2   137.20   135.36     6.28 o
  -9  -5   2   143.66   149.58     8.96 o
  -8   5   2  1025.79  1043.44    24.72 o
  -8  -5   2  1025.80  1105.66    35.03 o
  -7   5   2   244.80   252.90     6.39 o
  -7  -5   2   245.98   253.32     7.11 o
  -6   5   2   341.42   345.31     6.39 o
  -6  -5   2   325.45   330.89     7.42 o
  -5   5   2  1024.12  1040.46    16.07 o
  -5  -5   2  1003.82  1031.29    18.44 o
  -4   5   2   478.60   460.17     7.83 o
  -4  -5   2   474.84   472.33    11.33 o
  -3   5   2   121.33   117.54     2.88 o
  -3  -5   2   135.50   133.30     3.61 o
  -2   5   2   444.16   446.67     7.42 o
  -2  -5   2   443.45   458.73     7.31 o
  -1   5   2   145.76   151.23     3.61 o
  -1  -5   2   118.26   117.13     2.58 o
   0   5   2   104.02   112.80     3.09 o
   0  -5   2   107.17   118.06     4.02 o
   1   5   2   562.74   560.92    10.51 o
   1  -5   2   569.75   573.18    12.88 o
   2   5   2    91.66    91.17     3.09 o
   2  -5   2    96.21    98.17     2.37 o
   3   5   2   588.52   603.98     9.89 o
   3  -5   2   586.03   600.48    11.23 o
   4   5   2   649.48   634.99    10.51 o
   4  -5   2   636.71   628.19    10.40 o
   5   5   2    23.23    21.32     1.75 o
   5  -5   2    26.17    24.00     1.65 o
   6   5   2    25.75    26.37     2.88 o
   6  -5   2    24.99    24.72     1.85 o
   7   5   2   692.53   717.71    17.51 o
   7  -5   2   704.91   702.87    14.01 o
   8   5   2   304.43   311.93     9.68 o
   8  -5   2   289.03   287.21     9.58 o
   9   5   2    90.22    98.28     5.67 o
   9  -5   2    95.21    95.70     6.28 o
 -10   6   2    54.95    59.44     4.94 o
 -10  -6   2    56.65    56.25     6.70 o
  -9   6   2   508.13   496.64    13.91 o
  -9  -6   2   501.95   506.01    19.68 o
  -8   6   2    63.67    66.14     4.33 o
  -8  -6   2    60.90    47.59     5.46 o
  -7   6   2   235.43   238.58     6.28 o
  -7  -6   2   253.19   248.78     8.14 o
  -6   6   2   821.56   820.31    13.49 o
  -6  -6   2   847.57   858.74    15.66 o
  -5   6   2   517.53   492.41     8.65 o
  -5  -6   2   516.22   507.87     8.76 o
  -4   6   2  2678.94  2656.87    39.04 o
  -4  -6   2  2710.07  2676.13    45.33 o
  -3   6   2   190.85   189.14     4.02 o
  -3  -6   2   189.07   187.69     4.64 o
  -2   6   2  1200.79  1251.53    22.05 o
  -2  -6   2  1207.88  1244.22    18.54 o
  -1   6   2   337.75   343.76     7.21 o
  -1  -6   2   332.29   346.03     5.77 o
   0   6   2  2353.89  2329.59    39.87 o
   0  -6   2  2340.13  2385.73    48.93 o
   1   6   2   677.83   681.24    12.67 o
   1  -6   2   697.47   700.30    15.76 o
   2   6   2  1037.55  1055.91    16.28 o
   2  -6   2  1030.13  1044.78    22.97 o
   3   6   2    32.80    29.67     1.75 o
   3  -6   2    32.09    31.32     2.06 o
   4   6   2   108.87   106.21     3.19 o
   4  -6   2   107.63   108.89     3.09 o
   5   6   2   323.92   325.53     6.59 o
   5  -6   2   318.95   329.03     6.49 o
   6   6   2    31.92    29.26     2.47 o
   6  -6   2    33.80    35.33     2.16 o
   7   6   2   566.96   568.54    14.73 o
   7  -6   2   566.40   572.97    10.30 o
   8   6   2    23.21    22.87     3.40 o
   8  -6   2    17.54    11.13     2.99 o
   9   6   2   203.53   202.63    11.85 o
   9  -6   2   199.81   178.53    11.54 o
 -10   7   2    99.28    94.88     9.07 o
 -10  -7   2   100.95   111.67     6.39 o
  -9   7   2    81.04    72.83     5.67 o
  -9  -7   2    86.30    94.57     5.67 o
  -8   7   2    85.45    79.22     4.33 o
  -8  -7   2    78.46    81.69     5.05 o
  -7   7   2   398.87   400.83     9.07 o
  -7  -7   2   379.30   388.16     9.37 o
  -6   7   2    15.54    15.04     1.65 o
  -6  -7   2    12.73    11.13     1.65 o
  -5   7   2   214.77   215.40     4.84 o
  -5  -7   2   226.13   229.41     5.97 o
  -4   7   2   719.54   732.96    12.05 o
  -4  -7   2   714.98   722.24    13.91 o
  -3   7   2   249.26   255.27     5.05 o
  -3  -7   2   234.86   233.23     5.77 o
  -2   7   2   194.10   195.63     5.05 o
  -2  -7   2   184.95   184.71     4.64 o
  -1   7   2   260.88   258.16     6.08 o
  -1  -7   2   268.60   267.63     5.87 o
   0   7   2  1009.43   996.88    18.13 o
   0  -7   2   992.84  1009.65    22.35 o
   1   7   2   313.49   324.81     7.21 o
   1  -7   2   319.60   340.77     8.96 o
   2   7   2  1133.62  1118.64    15.56 o
   2  -7   2  1145.74  1095.88    24.52 o
   3   7   2  1351.52  1361.76    18.95 o
   3  -7   2  1375.13  1394.73    29.87 o
   4   7   2   533.28   515.70     8.45 o
   4  -7   2   540.80   540.42     9.27 o
   5   7   2   777.88   803.52    13.91 o
   5  -7   2   776.12   810.53    13.39 o
   6   7   2   274.33   273.20     7.52 o
   6  -7   2   282.35   294.83     6.28 o
   7   7   2   473.63   466.66    13.39 o
   7  -7   2   486.56   480.15    10.71 o
   8   7   2   138.82   140.20     6.59 o
   8  -7   2   139.05   134.64     6.49 o
   9   7   2   176.88   190.68    11.74 o
   9  -7   2   182.61   170.59    11.02 o
  -9   8   2    71.47    82.31     8.45 o
  -9  -8   2    79.52    72.93     4.94 o
  -8   8   2    73.66    81.07     8.04 o
  -8  -8   2    70.26    70.36     4.22 o
  -7   8   2    67.80    67.58     4.74 o
  -7  -8   2    68.99    62.02     3.81 o
  -6   8   2   128.04   130.01     3.81 o
  -6  -8   2   126.26   126.81     4.74 o
  -5   8   2   532.98   542.07     9.68 o
  -5  -8   2   535.17   542.27    11.43 o
  -4   8   2   640.90   637.66    10.92 o
  -4  -8   2   636.13   629.94    12.67 o
  -3   8   2   117.45   109.71     3.30 o
  -3  -8   2   135.09   123.82     3.91 o
  -2   8   2  1812.80  1793.09    31.63 o
  -2  -8   2  1771.41  1808.74    31.11 o
  -1   8   2   309.19   316.26     7.31 o
  -1  -8   2   332.00   322.23     9.07 o
   0   8   2   691.10   694.43    13.29 o
   0  -8   2   661.74   660.43    16.28 o
   1   8   2  1143.50  1147.90    21.02 o
   1  -8   2  1163.54  1192.30    26.06 o
   2   8   2   636.85   641.99    12.46 o
   2  -8   2   648.06   626.54    15.35 o
   3   8   2    48.84    54.08     3.19 o
   3  -8   2    46.22    39.97     3.30 o
   4   8   2    90.21    91.17     3.50 o
   4  -8   2    90.30    92.82     4.74 o
   5   8   2   155.13   158.85     5.46 o
   5  -8   2   153.67   154.11     4.33 o
   6   8   2    25.52    23.59     2.68 o
   6  -8   2    32.63    31.01     2.37 o
   7   8   2   156.13   161.94     7.21 o
   7  -8   2   147.91   145.66     5.46 o
   8   8   2   246.15   252.18     9.37 o
   8  -8   2   253.19   258.36    13.39 o
  -9   9   2   166.82   147.93    10.92 o
  -9  -9   2   170.67   170.59     7.62 o
  -8   9   2    75.06    67.68     7.73 o
  -8  -9   2    72.70    71.29     4.43 o
  -7   9   2    57.41    53.16     4.53 o
  -7  -9   2    52.50    53.16     3.71 o
  -6   9   2    83.45    79.63     4.22 o
  -6  -9   2    88.59    94.47     4.22 o
  -5   9   2   274.05   278.45     7.31 o
  -5  -9   2   260.06   259.70     7.11 o
  -4   9   2   213.83   216.43     6.28 o
  -4  -9   2   216.45   219.22     6.08 o
  -3   9   2    70.26    75.72     3.71 o
  -3  -9   2    74.15    79.73     4.84 o
  -2   9   2    76.94    83.34     2.88 o
  -2  -9   2    76.79    77.88     4.53 o
  -1   9   2    10.93     6.59     1.75 o
  -1  -9   2    11.42     8.86     2.27 o
   0   9   2   737.33   732.75    14.32 o
   0  -9   2   718.87   714.21    17.62 o
   1   9   2   192.14   195.42     5.46 o
   1  -9   2   184.36   196.55     6.90 o
   2   9   2   426.55   427.10    12.05 o
   2  -9   2   421.53   417.01    11.43 o
   3   9   2   709.96   700.92    17.72 o
   3  -9   2   692.90   687.42    17.10 o
   4   9   2   360.14   379.71    11.23 o
   4  -9   2   355.56   342.32    10.40 o
   5   9   2   197.38   202.43     7.73 o
   5  -9   2   190.04   191.92     5.97 o
   6   9   2   583.30   597.70    15.97 o
   6  -9   2   577.66   587.09    12.67 o
   7   9   2   285.89   273.20    14.01 o
   7  -9   2   283.74   290.30     7.93 o
  -8  10   2   195.08   204.59    12.57 o
  -8 -10   2   203.08   209.53     9.17 o
  -7  10   2   267.47   273.92     9.79 o
  -7 -10   2   255.27   272.58    10.40 o
  -6  10   2    78.39    73.45     5.36 o
  -6 -10   2    89.16    82.62     5.67 o
  -5  10   2   751.57   730.79    15.56 o
  -5 -10   2   769.63   798.16    19.78 o
  -4  10   2    22.56    23.28     2.78 o
  -4 -10   2    20.60    18.34     3.30 o
  -3  10   2   291.93   299.26     7.73 o
  -3 -10   2   289.62   275.88     9.48 o
  -2  10   2   176.18   169.98     5.46 o
  -2 -10   2   164.06   151.33     6.59 o
  -1  10   2   287.61   289.27     7.42 o
  -1 -10   2   293.05   289.47     9.27 o
   0  10   2   130.37   127.53     4.64 o
   0 -10   2   127.99   126.19     5.77 o
   1  10   2   623.98   602.64    16.17 o
   1 -10   2   604.39   618.30    15.76 o
   2  10   2    94.60    91.58     5.46 o
   2 -10   2    94.44    93.95     5.15 o
   3  10   2   275.24   267.12     9.48 o
   3 -10   2   279.32   265.27     8.76 o
   4  10   2   199.18   188.52     8.04 o
   4 -10   2   205.60   196.35     7.42 o
   5  10   2    18.33    18.13     3.40 o
   5 -10   2    17.09    12.36     2.27 o
   6  10   2   148.91   155.14     8.76 o
   6 -10   2   152.15   155.45     7.01 o
   7  10   2    55.31    55.63     7.31 o
   7 -10   2    54.16    46.05     7.01 o
  -7  11   2    69.93    76.44     5.77 o
  -7 -11   2    76.81    65.00     5.77 o
  -6  11   2    14.76     8.04     2.99 <
  -6 -11   2    16.68    16.38     3.61 o
  -5  11   2    95.35    94.47     4.64 o
  -5 -11   2    93.87    97.56     6.28 o
  -4  11   2   420.02   437.61    10.61 o
  -4 -11   2   435.64   435.76    13.29 o
  -3  11   2   644.75   648.17    14.01 o
  -3 -11   2   633.41   649.10    17.41 o
  -2  11   2    83.26    78.70     4.12 o
  -2 -11   2    88.81    92.61     5.56 o
  -1  11   2   137.02   127.94     6.49 o
  -1 -11   2   147.43   148.75     6.59 o
   0  11   2   787.82   762.83    19.78 o
   0 -11   2   801.15   787.24    19.57 o
   1  11   2    72.34    72.01     5.36 o
   1 -11   2    72.37    72.83     5.05 o
   2  11   2    64.40    59.96     4.94 o
   2 -11   2    61.60    60.37     4.74 o
   3  11   2    92.27    94.36     5.97 o
   3 -11   2    94.68    83.03     5.36 o
   4  11   2    12.51    15.04     3.40 o
   4 -11   2    13.11    10.71     3.09 o
   5  11   2    25.09    24.52     3.91 o
   5 -11   2    27.80    29.57     2.99 o
   6  11   2   164.97   176.67    12.16 o
   6 -11   2   163.41   172.24     7.83 o
  -6  12   2   427.59   456.87    14.42 o
  -6 -12   2   437.18   474.39    14.83 o
  -5  12   2   171.64   174.71     6.28 o
  -5 -12   2   158.31   157.61     8.04 o
  -4  12   2   416.51   423.91    10.71 o
  -4 -12   2   425.41   436.99    13.60 o
  -3  12   2    40.57    44.71     3.81 o
  -3 -12   2    38.85    30.49     4.12 o
  -2  12   2    16.59    14.42     3.30 o
  -2 -12   2    19.56    16.07     3.50 o
  -1  12   2   198.62   198.20     8.55 o
  -1 -12   2   203.09   218.80     8.45 o
   0  12   2    46.36    50.68     4.74 o
   0 -12   2    43.11    41.72     4.33 o
   1  12   2    52.16    49.65     4.84 o
   1 -12   2    51.09    48.11     4.53 o
   2  12   2   393.13   426.69    13.39 o
   2 -12   2   392.73   408.97    12.67 o
   3  12   2   110.39   110.43     6.59 o
   3 -12   2   106.01    99.51     6.28 o
   4  12   2    96.26    99.00     6.49 o
   4 -12   2   102.26    98.17     6.28 o
   5  12   2    40.81    31.21     4.43 o
   5 -12   2    36.54    35.54     3.50 o
  -4  13   2   329.24   324.70    11.74 o
  -4 -13   2   337.23   341.29    11.95 o
  -3  13   2   259.73   283.81    10.61 o
  -3 -13   2   253.40   256.92    10.30 o
  -2  13   2   214.15   224.16     9.27 o
  -2 -13   2   209.68   214.48     9.07 o
  -1  13   2   186.46   184.40     8.45 o
  -1 -13   2   192.28   195.52     8.45 o
   0  13   2    77.41    79.01     5.77 o
   0 -13   2    74.96    70.36     5.56 o
   1  13   2   181.77   175.13     8.34 o
   1 -13   2   179.71   165.34     8.04 o
   2  13   2    82.25    85.91     6.28 o
   2 -13   2    80.23    82.00     6.08 o
   3  13   2    25.48    19.99     3.81 o
   3 -13   2    25.22    20.09     3.81 o
 -11   0   3  1277.59  1315.09    30.60 o
 -10   0   3    77.33    76.54     4.84 o
  -9   0   3   242.12   240.34     8.04 o
  -8   0   3   401.74   395.79     8.55 o
  -7   0   3     1.02     3.40     1.24 <
  -6   0   3  1259.41  1255.04    21.94 o
  -5   0   3     1.92     1.55     0.93 <
  -4   0   3   474.57   419.27     6.59 o
  -3   0   3  3819.26  4125.56    58.62 o
  -2   0   3   182.17   172.96     4.43 o
  -1   0   3     5.57     2.37     0.82 <
   0   0   3  3370.81  3725.24    75.10 o
   1   0   3    28.09    36.98     3.09 o
   2   0   3    32.76    34.20     1.55 o
   3   0   3   245.79   243.53     5.05 o
   4   0   3   254.45   259.19     5.56 o
   5   0   3  1104.89  1116.58    24.83 o
   6   0   3   434.68   414.12    11.23 o
   7   0   3  1603.87  1612.50    35.64 o
   8   0   3    16.40    10.92     2.78 o
   9   0   3   507.65   514.15    14.53 o
  10   0   3   232.15   239.92     9.27 o
 -11   1   3    31.11    32.45     3.81 o
 -11  -1   3    31.78    29.05     5.36 o
 -10   1   3    18.64    22.05     3.19 o
 -10  -1   3    19.26    18.75     2.99 o
  -9   1   3   732.32   730.07    18.23 o
  -9  -1   3   746.37   745.83    18.03 o
  -8   1   3   479.57   511.47    13.19 o
  -8  -1   3   490.88   490.15     9.99 o
  -7   1   3    50.82    49.45     3.61 o
  -7  -1   3    47.94    44.50     2.37 o
  -6   1   3  2770.75  2727.02    46.36 o
  -6  -1   3  2732.10  2818.09    57.28 o
  -5   1   3   474.53   489.32     7.83 o
  -5  -1   3   498.95   520.33    11.74 o
  -4   1   3  2259.85  2291.89    32.66 o
  -4  -1   3  2270.79  2238.22    32.55 o
  -3   1   3   207.29   190.48     3.50 o
  -3  -1   3   217.67   205.72     4.02 o
  -2   1   3  1946.34  2049.80    29.46 o
  -2  -1   3  1982.89  2021.47    41.52 o
  -1   1   3  4172.16  4012.97    66.14 o
  -1  -1   3  4142.80  4040.88    80.97 o
   0   1   3   981.83   998.32    16.79 o
   0  -1   3   987.70   973.39    16.79 o
   1   1   3  5935.68  5848.70   167.19 o
   1  -1   3  5930.41  5885.58   117.75 o
   2   1   3   218.92   210.36     4.53 o
   2  -1   3   231.50   226.74     4.53 o
   3   1   3    55.76    56.35     2.06 o
   3  -1   3    56.50    55.32     1.96 o
   4   1   3   425.84   421.85    10.51 o
   4  -1   3   421.34   416.39     8.24 o
   5   1   3    65.21    67.06     3.71 o
   5  -1   3    79.24    83.34     4.02 o
   6   1   3   304.12   303.48     9.07 o
   6  -1   3   316.38   315.64     9.27 o
   7   1   3   393.83   392.70    10.92 o
   7  -1   3   379.28   354.06    10.71 o
   8   1   3   148.71   141.96     6.39 o
   8  -1   3   141.26   134.74     6.39 o
   9   1   3    72.87    72.93     5.25 o
   9  -1   3    69.63    65.62     5.05 o
  10   1   3   239.11   249.09     9.48 o
  10  -1   3   229.90   246.62     9.37 o
 -11   2   3   759.89   763.65    19.57 o
 -11  -2   3   745.39   728.42    27.30 o
 -10   2   3   104.26   115.27     5.87 o
 -10  -2   3   105.80   101.88     5.67 o
  -9   2   3   133.39   131.96     5.97 o
  -9  -2   3   127.10   132.79     5.67 o
  -8   2   3   155.62   157.20     6.39 o
  -8  -2   3   174.70   179.45     6.08 o
  -7   2   3    60.70    54.80     2.58 o
  -7  -2   3    68.68    62.32     2.47 o
  -6   2   3   363.67   352.11     7.21 o
  -6  -2   3   356.63   351.80     7.01 o
  -5   2   3   393.28   380.13     7.52 o
  -5  -2   3   388.21   374.77     9.17 o
  -4   2   3  2501.87  2470.93    36.57 o
  -4  -2   3  2518.71  2629.98    42.24 o
  -3   2   3   253.37   265.06     6.49 o
  -3  -2   3   235.85   245.38     4.94 o
  -2   2   3  1472.75  1491.25    24.93 o
  -2  -2   3  1472.41  1475.90    24.83 o
  -1   2   3  2405.84  2399.74    34.41 o
  -1  -2   3  2402.35  2365.75    68.40 o
   0   2   3   740.37   691.03    14.83 o
   0  -2   3   728.63   711.22    14.83 o
   1   2   3  1403.83  1433.67    24.52 o
   1  -2   3  1407.83  1449.94    24.21 o
   2   2   3   604.94   612.22     9.58 o
   2  -2   3   592.08   615.52     9.37 o
   3   2   3   313.55   309.77     8.14 o
   3  -2   3   328.12   325.53     5.46 o
   4   2   3   857.05   862.96    19.26 o
   4  -2   3   850.54   853.17    15.35 o
   5   2   3   114.72   116.72     4.74 o
   5  -2   3   121.18   118.67     4.84 o
   6   2   3   278.81   267.84     8.24 o
   6  -2   3   285.70   263.72     8.24 o
   7   2   3  1227.58  1222.18    27.61 o
   7  -2   3  1193.58  1196.22    27.61 o
   8   2   3    49.36    45.33     4.12 o
   8  -2   3    58.07    53.36     4.43 o
   9   2   3    55.79    54.80     4.64 o
   9  -2   3    56.66    60.26     4.94 o
 -11   3   3    30.38    22.35     3.61 o
 -11  -3   3    28.53    26.99     5.15 o
 -10   3   3   119.01   119.09     6.08 o
 -10  -3   3   118.53   112.60     8.24 o
  -9   3   3   269.95   279.69     9.27 o
  -9  -3   3   290.96   289.16    12.88 o
  -8   3   3    14.46    13.49     2.58 o
  -8  -3   3    11.71    10.40     2.06 o
  -7   3   3   231.59   235.90     5.77 o
  -7  -3   3   232.35   236.01     5.36 o
  -6   3   3  1719.80  1714.69    29.77 o
  -6  -3   3  1730.11  1744.77    36.47 o
  -5   3   3  1366.47  1368.87    20.50 o
  -5  -3   3  1389.47  1404.20    29.15 o
  -4   3   3    71.64    70.87     2.06 o
  -4  -3   3    76.43    74.48     2.47 o
  -3   3   3  1822.44  1811.84    37.39 o
  -3  -3   3  1807.70  1793.91    26.06 o
  -2   3   3  3185.44  3453.39    56.45 o
  -2  -3   3  3126.79  3376.43    56.25 o
  -1   3   3   158.94   138.35     3.19 o
  -1  -3   3   141.29   116.10     2.99 o
   0   3   3   471.57   465.01     8.65 o
   0  -3   3   469.42   465.63    10.30 o
   1   3   3  4833.96  4866.86    80.35 o
   1  -3   3  4749.62  4895.91    80.04 o
   2   3   3  1211.45  1189.21    25.86 o
   2  -3   3  1207.53  1210.02    20.50 o
   3   3   3   247.72   244.87     5.56 o
   3  -3   3   256.61   253.62     4.64 o
   4   3   3   405.87   400.21    10.30 o
   4  -3   3   424.19   420.30     7.11 o
   5   3   3   351.11   339.23     9.58 o
   5  -3   3   387.48   368.80     7.62 o
   6   3   3  1130.80  1142.03    25.65 o
   6  -3   3  1130.46  1124.00    20.50 o
   7   3   3    36.10    30.29     3.30 o
   7  -3   3    39.13    37.19     3.61 o
   8   3   3   565.88   588.53    15.56 o
   8  -3   3   578.45   571.43    15.56 o
   9   3   3   162.47   167.09     7.31 o
   9  -3   3   170.06   165.96     7.42 o
 -11   4   3   356.07   371.78    11.85 o
 -11  -4   3   348.70   334.39    15.97 o
 -10   4   3   172.59   173.68     7.42 o
 -10  -4   3   169.94   175.95    10.40 o
  -9   4   3   137.68   138.97     6.39 o
  -9  -4   3   142.00   136.39     8.55 o
  -8   4   3    99.74    87.77     4.84 o
  -8  -4   3   105.22   103.01     6.90 o
  -7   4   3   142.25   137.01     4.33 o
  -7  -4   3   145.13   144.32     4.94 o
  -6   4   3   860.07   849.05    13.39 o
  -6  -4   3   853.80   865.95    15.04 o
  -5   4   3   269.74   272.06     5.05 o
  -5  -4   3   266.27   271.65     4.22 o
  -4   4   3  1053.48  1041.49    15.76 o
  -4  -4   3  1020.52  1021.60    15.45 o
  -3   4   3   273.62   257.33     7.11 o
  -3  -4   3   275.71   269.39     4.53 o
  -2   4   3   147.46   149.78     4.74 o
  -2  -4   3   156.76   154.63     3.09 o
  -1   4   3    41.82    37.81     1.75 o
  -1  -4   3    38.70    36.16     1.65 o
   0   4   3  2246.14  2320.22    39.15 o
   0  -4   3  2248.86  2349.68    38.84 o
   1   4   3   234.09   244.97     7.11 o
   1  -4   3   267.66   279.58     5.25 o
   2   4   3   991.22   985.03    22.35 o
   2  -4   3   994.31  1040.46    17.82 o
   3   4   3  2824.40  2834.68    47.18 o
   3  -4   3  2815.43  2775.54    40.59 o
   4   4   3   565.34   572.25    11.33 o
   4  -4   3   586.13   587.81     9.58 o
   5   4   3    67.06    70.36     4.02 o
   5  -4   3    75.26    74.79     2.58 o
   6   4   3   923.79   939.60    21.63 o
   6  -4   3   909.39   925.70    17.31 o
   7   4   3    28.85    25.65     3.09 o
   7  -4   3    27.97    25.86     3.30 o
   8   4   3     4.93     5.46     2.47 <
   8  -4   3     6.13     2.88     2.68 <
   9   4   3   203.64   204.69     8.04 o
   9  -4   3   205.92   206.34     8.45 o
 -11   5   3    43.51    35.23     4.12 o
 -11  -5   3    43.65    38.94     6.18 o
 -10   5   3   171.93   164.62     7.31 o
 -10  -5   3   167.53   154.42     9.68 o
  -9   5   3   147.79   148.86     6.59 o
  -9  -5   3   156.07   151.33     8.96 o
  -8   5   3   181.43   180.38     7.01 o
  -8  -5   3   191.74   190.17     9.79 o
  -7   5   3   253.76   253.83     6.39 o
  -7  -5   3   235.81   229.52    10.61 o
  -6   5   3   380.27   381.98     6.90 o
  -6  -5   3   378.67   370.03     6.70 o
  -5   5   3   150.13   142.16     3.40 o
  -5  -5   3   129.38   130.73     2.58 o
  -4   5   3   841.31   846.48    13.29 o
  -4  -5   3   856.20   846.99    12.88 o
  -3   5   3   172.36   173.17     4.33 o
  -3  -5   3   163.88   167.09     3.09 o
  -2   5   3  1281.52  1265.44    27.30 o
  -2  -5   3  1261.71  1275.02    18.95 o
  -1   5   3   943.91   940.74    16.38 o
  -1  -5   3   941.04   891.39    15.97 o
   0   5   3     0.34     0.72     0.93 <
   0  -5   3     0.63     0.31     0.62 <
   1   5   3   596.80   585.64    11.02 o
   1  -5   3   603.73   589.35    10.51 o
   2   5   3   288.63   271.86     7.83 o
   2  -5   3   281.68   279.89     5.67 o
   3   5   3   657.60   633.34    15.66 o
   3  -5   3   679.22   675.06    10.71 o
   4   5   3   694.13   687.73    13.19 o
   4  -5   3   707.12   694.32    11.33 o
   5   5   3   444.37   445.95     9.48 o
   5  -5   3   449.58   446.57     8.04 o
   6   5   3   695.16   684.23    16.79 o
   6  -5   3   684.82   684.23    11.74 o
   7   5   3    67.57    62.12     4.43 o
   7  -5   3    68.19    61.09     4.53 o
   8   5   3   597.36   597.18    15.97 o
   8  -5   3   603.58   604.39    16.17 o
   9   5   3    25.94    26.68     5.46 o
   9  -5   3    23.81    19.37     3.71 o
 -10   6   3     2.33     5.05     2.47 <
 -10  -6   3     3.01     0.00     3.50 <
  -9   6   3   322.27   322.03    10.40 o
  -9  -6   3   332.42   303.38    14.11 o
  -8   6   3   113.78   116.72     5.67 o
  -8  -6   3   123.45   133.92     8.14 o
  -7   6   3    41.29    40.59     2.78 o
  -7  -6   3    49.57    53.77     5.25 o
  -6   6   3   143.87   144.12     3.71 o
  -6  -6   3   135.34   133.40     5.56 o
  -5   6   3   105.17   105.18     3.09 o
  -5  -6   3   110.72   111.57     4.02 o
  -4   6   3   835.07   843.39    13.29 o
  -4  -6   3   806.97   818.46    15.56 o
  -3   6   3   525.18   520.85    10.10 o
  -3  -6   3   501.03   485.10     9.89 o
  -2   6   3   924.23   931.47    16.69 o
  -2  -6   3   883.97   902.21    14.01 o
  -1   6   3   747.93   746.86    16.79 o
  -1  -6   3   748.87   726.67    13.19 o
   0   6   3  1551.35  1532.46    26.78 o
   0  -6   3  1580.84  1577.48    32.86 o
   1   6   3  1653.09  1599.01    27.51 o
   1  -6   3  1602.49  1572.12    33.58 o
   2   6   3   118.11   114.04     3.61 o
   2  -6   3   122.49   123.41     3.30 o
   3   6   3  1393.99  1395.55    31.21 o
   3  -6   3  1422.26  1443.76    25.03 o
   4   6   3   361.15   359.73    10.10 o
   4  -6   3   353.08   353.24     6.70 o
   5   6   3    48.63    49.34     2.88 o
   5  -6   3    49.53    52.74     2.58 o
   6   6   3   397.42   390.22    10.71 o
   6  -6   3   383.89   364.57     8.76 o
   7   6   3   410.60   429.57    17.92 o
   7  -6   3   398.66   396.20    11.85 o
   8   6   3   110.14   106.72     8.76 o
   8  -6   3   118.81   123.51     6.39 o
 -10   7   3    81.48    72.42     8.45 o
 -10  -7   3    88.49    86.33     5.67 o
  -9   7   3   328.66   323.26    10.51 o
  -9  -7   3   332.79   341.80    10.82 o
  -8   7   3   719.35   739.75    27.09 o
  -8  -7   3   726.51   703.59    18.03 o
  -7   7   3   251.88   249.30     6.70 o
  -7  -7   3   262.99   255.99     7.11 o
  -6   7   3  1048.24  1051.48    16.89 o
  -6  -7   3  1032.83  1052.92    19.88 o
  -5   7   3   252.32   255.68     5.46 o
  -5  -7   3   266.40   263.31     6.59 o
  -4   7   3   587.88   592.65    10.10 o
  -4  -7   3   589.15   577.30    11.64 o
  -3   7   3   592.05   599.96    11.95 o
  -3  -7   3   607.91   602.85    11.64 o
  -2   7   3  1267.66  1270.70    22.77 o
  -2  -7   3  1318.32  1269.97    22.25 o
  -1   7   3   347.49   338.30     7.52 o
  -1  -7   3   344.83   346.96     9.27 o
   0   7   3    40.93    38.12     2.78 o
   0  -7   3    42.55    44.61     3.09 o
   1   7   3   176.18   178.32     4.74 o
   1  -7   3   161.63   170.18     5.67 o
   2   7   3     1.58     2.47     1.24 <
   2  -7   3     1.53     1.03     1.44 <
   3   7   3    40.87    33.58     2.27 o
   3  -7   3    46.28    42.96     2.99 o
   4   7   3   248.86   242.91     6.28 o
   4  -7   3   255.24   254.04     6.28 o
   5   7   3   511.12   531.46    14.22 o
   5  -7   3   523.22   532.69     9.58 o
   6   7   3    21.05    20.19     3.19 o
   6  -7   3    19.89    18.65     2.37 o
   7   7   3    14.51    11.85     4.33 <
   7  -7   3    14.92    14.83     2.47 o
   8   7   3   133.10   141.75     7.11 o
   8  -7   3   127.21   132.07     6.90 o
  -9   8   3   480.77   497.26    21.32 o
  -9  -8   3   478.73   506.53    14.42 o
  -8   8   3   344.86   337.89    16.38 o
  -8  -8   3   352.13   364.26    11.02 o
  -7   8   3   226.84   228.08     6.39 o
  -7  -8   3   225.71   216.74     6.70 o
  -6   8   3    59.79    59.03     2.78 o
  -6  -8   3    50.83    52.64     3.40 o
  -5   8   3    42.47    40.38     2.47 o
  -5  -8   3    45.37    41.10     2.88 o
  -4   8   3   524.66   529.19     9.37 o
  -4  -8   3   550.63   514.56    10.82 o
  -3   8   3   302.08   305.65     6.08 o
  -3  -8   3   287.21   276.08     6.70 o
  -2   8   3   361.00   368.28     8.34 o
  -2  -8   3   367.45   367.15    10.30 o
  -1   8   3   657.09   657.75    13.08 o
  -1  -8   3   696.31   666.30    16.07 o
   0   8   3   246.10   229.00     5.77 o
   0  -8   3   232.28   200.78     6.80 o
   1   8   3    12.56     9.68     1.75 o
   1  -8   3    13.90    13.19     2.27 o
   2   8   3   498.66   507.14     9.17 o
   2  -8   3   477.45   490.15    12.67 o
   3   8   3   571.67   574.52    14.73 o
   3  -8   3   548.30   559.99    14.01 o
   4   8   3   152.40   160.60     6.59 o
   4  -8   3   158.48   160.60     5.05 o
   5   8   3   405.00   413.92     9.99 o
   5  -8   3   393.27   415.26     9.37 o
   6   8   3    62.67    57.48     3.81 o
   6  -8   3    58.60    56.97     4.33 o
   7   8   3   178.52   185.53     7.93 o
   7  -8   3   165.34   163.18     7.21 o
   8   8   3   266.64   267.84    10.10 o
  -9   9   3   378.46   377.35    17.92 o
  -9  -9   3   375.15   378.89    12.05 o
  -8   9   3   422.99   423.39    18.95 o
  -8  -9   3   415.54   423.60    10.61 o
  -7   9   3   116.32   122.69     6.18 o
  -7  -9   3   111.51   104.36     4.94 o
  -6   9   3   714.93   716.78    18.54 o
  -6  -9   3   692.08   705.66    14.73 o
  -5   9   3   257.99   255.17     7.11 o
  -5  -9   3   263.01   251.26     8.96 o
  -4   9   3   168.70   168.84     4.43 o
  -4  -9   3   161.23   154.32     6.70 o
  -3   9   3   537.62   555.97     9.99 o
  -3  -9   3   552.19   558.55    14.73 o
  -2   9   3    89.12    96.73     4.02 o
  -2  -9   3    98.20    96.11     5.05 o
  -1   9   3   370.71   375.18     8.55 o
  -1  -9   3   355.95   356.74    10.40 o
   0   9   3   154.71   162.76     5.05 o
   0  -9   3   165.55   169.56     6.28 o
   1   9   3    67.44    64.18     3.30 o
   1  -9   3    63.33    60.47     4.02 o
   2   9   3    11.63    15.14     2.99 o
   2  -9   3    12.48    11.43     2.47 o
   3   9   3   218.71   214.79     8.24 o
   3  -9   3   221.63   218.80     7.42 o
   4   9   3   341.70   354.58     9.17 o
   4  -9   3   352.46   352.83     8.45 o
   5   9   3   131.77   131.04     5.36 o
   5  -9   3   135.62   138.14     5.15 o
   6   9   3   226.48   219.11     7.11 o
   6  -9   3   216.23   222.20     8.34 o
   7   9   3    33.93    33.79     4.22 o
   7  -9   3    42.33    46.36     4.53 o
  -8  10   3   382.75   399.91    18.34 o
  -8 -10   3   386.58   391.46    13.19 o
  -7  10   3   536.65   556.08    15.86 o
  -7 -10   3   539.07   565.25    16.38 o
  -6  10   3    16.97    18.13     3.40 o
  -6 -10   3    13.64    12.67     3.40 o
  -5  10   3   196.94   184.29     6.18 o
  -5 -10   3   198.79   192.33     7.93 o
  -4  10   3   626.79   639.21    13.70 o
  -4 -10   3   620.70   632.72    17.00 o
  -3  10   3   205.98   201.81     6.39 o
  -3 -10   3   223.01   230.14     8.14 o
  -2  10   3    49.55    45.94     3.19 o
  -2 -10   3    52.76    51.30     4.22 o
  -1  10   3   599.24   610.26    12.57 o
  -1 -10   3   572.44   548.97    15.14 o
   0  10   3   105.68   106.00     4.22 o
   0 -10   3   103.56    93.64     5.15 o
   1  10   3   398.55   388.88    11.85 o
   1 -10   3   404.32   391.87    11.23 o
   2  10   3   900.75   905.92    22.25 o
   2 -10   3   880.87   873.78    21.22 o
   3  10   3   141.85   134.74     6.90 o
   3 -10   3   143.16   145.97     6.18 o
   4  10   3   373.33   373.84    12.05 o
   4 -10   3   373.71   373.43     9.07 o
   5  10   3   129.07   132.07     6.90 o
   5 -10   3   133.60   137.63     6.70 o
   6  10   3    50.84    48.52     5.97 o
   6 -10   3    49.75    46.87     4.53 o
  -7  11   3    57.58    58.51     5.15 o
  -7 -11   3    60.83    52.54     5.56 o
  -6  11   3    19.73    21.94     3.61 o
  -6 -11   3    17.15    14.63     3.61 o
  -5  11   3    32.09    30.39     3.09 o
  -5 -11   3    30.97    27.81     4.12 o
  -4  11   3   162.85   166.37     5.97 o
  -4 -11   3   167.28   176.26     7.83 o
  -3  11   3   288.37   285.46     9.89 o
  -3 -11   3   278.96   273.20     9.68 o
  -2  11   3   253.42   261.45     7.52 o
  -2 -11   3   249.77   279.69     9.58 o
  -1  11   3   279.22   266.91     9.58 o
  -1 -11   3   288.84   295.14     9.58 o
   0  11   3   247.20   246.10     9.17 o
   0 -11   3   256.80   256.92     8.86 o
   1  11   3    22.90    18.85     3.50 o
   1 -11   3    22.09    20.40     3.30 o
   2  11   3    83.37    85.40     5.77 o
   2 -11   3    88.38    99.31     5.67 o
   3  11   3   158.71   148.45     7.73 o
   3 -11   3   166.25   159.16     6.90 o
   4  11   3   712.90   733.47    19.78 o
   4 -11   3   716.47   730.79    15.35 o
   5  11   3   382.83   395.06    12.88 o
   5 -11   3   393.48   397.85    12.36 o
  -6  12   3    78.27    75.92     5.77 o
  -6 -12   3    76.95    78.70     6.49 o
  -5  12   3    91.15    90.24     4.84 o
  -5 -12   3    98.80    99.10     6.49 o
  -4  12   3    26.14    26.58     2.99 o
  -4 -12   3    26.79    23.18     3.91 o
  -3  12   3   124.84   132.07     6.90 o
  -3 -12   3   123.99   125.27     6.80 o
  -2  12   3    50.73    53.36     4.84 o
  -2 -12   3    51.21    50.27     4.84 o
  -1  12   3   193.83   188.93     8.24 o
  -1 -12   3   187.89   188.93     8.14 o
   0  12   3   113.22   109.40     6.39 o
   0 -12   3   109.96    98.17     5.97 o
   1  12   3   201.52   206.55     8.86 o
   1 -12   3   213.37   204.07     8.34 o
   2  12   3   430.88   423.70    13.60 o
   2 -12   3   422.61   425.35    12.88 o
   3  12   3   521.86   511.99    15.56 o
   3 -12   3   517.11   512.09    14.73 o
   4  12   3   194.22   195.73     8.96 o
   4 -12   3   188.54   188.93     8.34 o
  -4  13   3   178.03   171.62    12.16 o
  -4 -13   3   170.86   172.35     8.55 o
  -3  13   3    57.45    50.48     5.05 o
  -3 -13   3    59.25    54.50     5.25 o
  -2  13   3   584.07   609.03    17.51 o
  -2 -13   3   585.99   606.97    17.31 o
  -1  13   3    50.31    49.96     5.15 o
  -1 -13   3    46.33    43.58     4.74 o
   0  13   3   289.10   284.73    11.02 o
   0 -13   3   296.07   312.34    10.82 o
   1  13   3    64.69    62.53     5.77 o
   1 -13   3    64.01    63.15     5.36 o
   2  13   3    63.55    57.69     5.36 o
   2 -13   3    67.50    59.85     5.25 o
 -11   0   4     8.05     9.79     2.68 o
 -10   0   4   538.44   532.18    14.42 o
  -9   0   4   231.13   230.55     7.93 o
  -8   0   4     2.49     2.37     2.06 <
  -7   0   4   532.32   489.84    12.46 o
  -6   0   4     3.28     0.41     0.93 <
  -5   0   4    66.63    71.29     1.85 o
  -4   0   4  3748.49  3813.94    54.50 o
  -3   0   4   338.73   332.95     7.93 o
  -2   0   4  6855.38  7062.02   141.54 o
  -1   0   4  1959.40  2017.15    58.31 o
   0   0   4    68.10    66.86     3.91 o
   1   0   4   150.56   141.13     6.28 o
   2   0   4  1829.71  1826.88    54.29 o
   3   0   4  1796.19  1779.49    37.60 o
   4   0   4    90.48    81.38     2.88 o
   5   0   4   482.40   462.64    12.05 o
   6   0   4   667.09   672.48    16.79 o
   7   0   4   416.63   399.70    11.74 o
   8   0   4   183.67   181.00     7.52 o
   9   0   4   119.38   124.86     6.80 o
 -11   1   4    35.79    33.27     3.81 o
 -11  -1   4    29.95    34.30     5.67 o
 -10   1   4   869.30   900.15    21.74 o
 -10  -1   4   866.90   862.03    21.22 o
  -9   1   4    66.73    69.02     4.43 o
  -9  -1   4    64.04    64.80     4.33 o
  -8   1   4   707.87   699.37    17.00 o
  -8  -1   4   676.73   668.16    16.69 o
  -7   1   4   105.06    92.92     4.33 o
  -7  -1   4    98.56    90.76     4.33 o
  -6   1   4    73.16    75.30     3.61 o
  -6  -1   4    72.23    75.51     3.50 o
  -5   1   4    69.10    69.64     2.27 o
  -5  -1   4    61.40    65.11     1.85 o
  -4   1   4   211.84   214.79     3.91 o
  -4  -1   4   200.27   210.05     3.81 o
  -3   1   4   447.56   420.82     6.59 o
  -3  -1   4   425.10   397.85    13.49 o
  -2   1   4  1821.24  1816.88    30.49 o
  -1   1   4   605.41   633.96    11.33 o
  -1  -1   4   629.17   639.73    19.57 o
   0   1   4  3042.78  3042.15    62.22 o
   0  -1   4  2998.70  3122.60    62.43 o
   1   1   4  2073.86  1962.86    58.51 o
   1  -1   4  2135.28  2013.02    40.79 o
   2   1   4   785.19   815.26    26.58 o
   2  -1   4   793.06   852.76    18.03 o
   3   1   4  2262.84  2193.20    36.88 o
   3  -1   4  2230.91  2183.10    45.74 o
   4   1   4    93.17    89.21     3.09 o
   4  -1   4   100.08    96.83     2.37 o
   5   1   4   278.70   289.99     8.45 o
   5  -1   4   274.47   268.15     8.34 o
   6   1   4   161.37   164.72     6.59 o
   6  -1   4   174.10   186.05     6.80 o
   7   1   4   131.31   120.12     5.87 o
   7  -1   4   129.12   125.78     5.97 o
   8   1   4   687.09   703.80    18.23 o
   8  -1   4   694.96   704.21    18.34 o
   9   1   4    60.92    58.51     5.05 o
   9  -1   4    62.35    70.77     5.25 o
 -11   2   4   109.91   107.96     5.97 o
 -11  -2   4   105.39    94.77     8.14 o
 -10   2   4    81.22    82.62     5.36 o
 -10  -2   4    73.85    74.38     5.36 o
  -9   2   4   431.70   438.43    12.46 o
  -9  -2   4   438.51   434.52    11.95 o
  -8   2   4   106.77    97.04     4.94 o
  -8  -2   4   103.34   101.37     4.74 o
  -7   2   4   158.55   157.20     6.08 o
  -7  -2   4   171.23   178.53     5.87 o
  -6   2   4   684.70   670.94    12.57 o
  -6  -2   4   676.24   685.47    15.66 o
  -5   2   4   236.88   242.81     3.91 o
  -5  -2   4   259.77   270.00     6.70 o
  -4   2   4  1898.60  1925.05    32.76 o
  -4  -2   4  1847.07  1938.24    39.87 o
  -3   2   4   483.40   499.32     9.07 o
  -3  -2   4   491.33   506.84    11.33 o
  -2   2   4   197.29   192.64     4.22 o
  -2  -2   4   200.41   202.43     6.59 o
  -1   2   4  1572.34  1594.78    26.99 o
   0   2   4  2062.07  2106.46    35.03 o
   0  -2   4  2070.45  2057.11    42.75 o
   1   2   4    73.90    76.13     3.50 o
   1  -2   4    85.84    85.91     2.99 o
   2   2   4   950.97   886.04    19.57 o
   2  -2   4   949.76   942.08    19.68 o
   3   2   4  1113.67  1059.51    22.97 o
   3  -2   4  1107.72  1075.79    18.85 o
   4   2   4   509.79   515.08    12.67 o
   4  -2   4   519.56   512.71     8.24 o
   5   2   4   643.29   637.36    15.35 o
   5  -2   4   632.14   617.68    15.45 o
   6   2   4   748.95   749.03    18.13 o
   6  -2   4   772.10   747.17    18.34 o
   7   2   4    28.59    16.38     2.99 o
   7  -2   4    33.22    30.60     3.61 o
   8   2   4   224.05   230.55     8.65 o
   8  -2   4   218.12   232.20     8.76 o
   9   2   4   206.29   211.59     8.55 o
   9  -2   4   209.44   196.66     8.45 o
 -11   3   4    30.68    31.01     4.02 o
 -11  -3   4    36.62    33.17     5.46 o
 -10   3   4   875.10   888.20    21.94 o
 -10  -3   4   849.11   869.55    30.60 o
  -9   3   4   154.05   147.62     6.59 o
  -9  -3   4   153.23   145.25     9.07 o
  -8   3   4    88.02    84.27     4.84 o
  -8  -3   4    83.30    79.32     4.12 o
  -7   3   4   131.17   121.46     3.81 o
  -7  -3   4   129.45   123.21     4.74 o
  -6   3   4   475.13   452.86     9.48 o
  -6  -3   4   517.35   511.16    11.64 o
  -5   3   4   782.60   760.77    12.05 o
  -5  -3   4   801.09   809.60    17.20 o
  -4   3   4   613.13   638.70    11.74 o
  -4  -3   4   586.41   611.19    13.80 o
  -3   3   4  1772.87  1773.00    38.32 o
  -3  -3   4  1847.68  1865.61    26.68 o
  -2   3   4   170.84   176.05     4.12 o
  -2  -3   4   181.31   185.94     4.84 o
  -1   3   4   575.46   613.35    10.92 o
  -1  -3   4   535.20   555.15    12.98 o
   0   3   4   230.47   231.99     4.94 o
   0  -3   4   212.79   224.26     5.56 o
   1   3   4   219.08   205.10     4.64 o
   1  -3   4   199.13   198.00     4.22 o
   2   3   4   413.64   394.14    10.10 o
   2  -3   4   410.82   394.24     7.52 o
   3   3   4  1313.19  1294.39    40.59 o
   3  -3   4  1289.42  1315.71    22.46 o
   4   3   4   235.05   230.45     7.01 o
   4  -3   4   232.30   234.26     4.64 o
   5   3   4    46.67    42.85     3.30 o
   5  -3   4    49.31    51.82     3.61 o
   6   3   4    59.95    57.48     4.02 o
   6  -3   4    59.61    57.69     4.33 o
   7   3   4    16.00    15.45     2.78 o
   7  -3   4    16.50    18.65     3.09 o
   8   3   4   488.79   473.77    13.80 o
   8  -3   4   483.20   499.21    14.11 o
   9   3   4   137.54   134.43     7.01 o
   9  -3   4   134.83   125.47     7.01 o
 -11   4   4   240.43   243.12     9.27 o
 -11  -4   4   239.23   254.76    13.19 o
 -10   4   4    24.27    25.96     3.50 o
 -10  -4   4    21.91    26.37     5.25 o
  -9   4   4   678.08   672.90    17.41 o
  -9  -4   4   670.76   646.22    23.90 o
  -8   4   4   759.96   731.20    18.13 o
  -8  -4   4   758.39   732.65    25.24 o
  -7   4   4   643.10   640.96    12.77 o
  -7  -4   4   650.70   672.79    15.35 o
  -6   4   4   944.20   939.09    14.83 o
  -6  -4   4   986.90   988.64    21.12 o
  -5   4   4  1077.62  1084.65    16.59 o
  -5  -4   4  1045.83  1057.56    22.97 o
  -4   4   4   169.43   168.43     4.33 o
  -4  -4   4   181.78   174.61     4.12 o
  -3   4   4   669.50   677.64    15.97 o
  -3  -4   4   700.74   710.29    10.71 o
  -2   4   4   132.72   130.42     3.40 o
  -2  -4   4   133.01   128.56     3.40 o
  -1   4   4   426.17   450.80     8.76 o
  -1  -4   4   447.75   458.21    10.61 o
   0   4   4   777.95   769.63    14.11 o
   0  -4   4   769.74   778.08    13.60 o
   1   4   4   558.89   548.76    10.61 o
   1  -4   4   595.95   575.03    12.46 o
   2   4   4  2006.23  1988.61    42.13 o
   2  -4   4  1985.92  1997.16    33.69 o
   3   4   4  1405.26  1401.73    30.70 o
   3  -4   4  1394.87  1409.97    24.21 o
   4   4   4   646.42   622.52    21.94 o
   4  -4   4   632.41   617.68    10.20 o
   5   4   4   108.90   111.15     4.84 o
   5  -4   4   104.27    99.41     3.81 o
   6   4   4   146.82   146.38     6.18 o
   6  -4   4   153.20   151.33     6.28 o
   7   4   4    74.85    72.42     4.64 o
   7  -4   4    69.74    65.11     4.94 o
   8   4   4     0.86     0.10     2.37 <
   8  -4   4     0.60    -1.34     2.47 <
   9   4   4   229.36   231.17     8.86 o
   9  -4   4   227.40   219.22     8.96 o
 -11   5   4   112.36   111.46     6.49 o
 -11  -5   4   123.97   123.21     8.96 o
 -10   5   4   217.94   230.76     8.86 o
 -10  -5   4   222.79   231.79    12.05 o
  -9   5   4   151.02   138.45     6.49 o
  -9  -5   4   148.70   150.51     9.07 o
  -8   5   4   320.15   326.04    10.10 o
  -8  -5   4   311.70   313.68    13.39 o
  -7   5   4   380.36   380.23     8.55 o
  -7  -5   4   382.13   379.92    14.63 o
  -6   5   4   683.40   687.94    11.33 o
  -6  -5   4   679.97   702.67    15.66 o
  -5   5   4   276.73   272.06     5.36 o
  -5  -5   4   269.96   268.66     6.08 o
  -4   5   4  2219.19  2212.87    32.86 o
  -4  -5   4  2262.54  2250.89    32.45 o
  -3   5   4  1407.34  1420.38    30.70 o
  -3  -5   4  1414.94  1422.85    18.95 o
  -2   5   4    27.27    25.34     2.37 o
  -2  -5   4    30.65    30.60     1.75 o
  -1   5   4  1795.73  1778.66    30.49 o
  -1  -5   4  1779.48  1773.93    30.08 o
   0   5   4  1197.83  1186.43    21.02 o
   0  -5   4  1198.67  1197.86    20.50 o
   1   5   4   801.86   815.26    15.14 o
   1  -5   4   796.74   822.37    14.42 o
   2   5   4   329.29   313.99     8.86 o
   2  -5   4   327.46   316.88     6.70 o
   3   5   4   608.87   620.98    15.04 o
   3  -5   4   586.84   598.31    11.54 o
   4   5   4    53.04    50.37     3.71 o
   4  -5   4    48.34    43.47     2.27 o
   5   5   4   214.49   205.31    11.23 o
   5  -5   4   225.35   226.94     5.97 o
   6   5   4    23.54    20.50     2.78 o
   6  -5   4    26.12    28.43     3.40 o
   7   5   4   333.79   341.60    10.51 o
   7  -5   4   342.57   331.92    10.71 o
   8   5   4   411.20   423.70    18.13 o
   8  -5   4   390.77   395.48    12.46 o
 -10   6   4     3.25     3.91     2.58 <
 -10  -6   4     3.46     4.53     3.71 <
  -9   6   4   238.60   243.01     8.76 o
  -9  -6   4   228.54   223.85    11.54 o
  -8   6   4   372.62   371.37    11.33 o
  -8  -6   4   387.25   402.58    15.45 o
  -7   6   4   103.69   105.80     4.02 o
  -7  -6   4    99.04   104.66     6.90 o
  -6   6   4   682.43   692.06    11.54 o
  -6  -6   4   677.75   677.12    16.79 o
  -5   6   4    83.01    81.28     2.78 o
  -5  -6   4    72.63    73.97     4.02 o
  -4   6   4   406.20   393.52     7.11 o
  -4  -6   4   391.35   372.50     6.80 o
  -3   6   4    30.75    28.43     2.06 o
  -3  -6   4    24.03    22.05     1.24 o
  -2   6   4   506.18   492.93    12.46 o
  -2  -6   4   523.97   512.19     9.79 o
  -1   6   4   428.78   424.11     8.76 o
  -1  -6   4   432.71   437.51     8.45 o
   0   6   4   923.78   949.91    17.51 o
   0  -6   4   929.91   970.20    14.42 o
   1   6   4   840.70   845.04    15.97 o
   1  -6   4   883.13   890.05    19.16 o
   2   6   4   173.14   158.54     4.53 o
   2  -6   4   164.52   151.64     4.94 o
   3   6   4   117.37   123.10     5.36 o
   3  -6   4   115.21   111.26     3.61 o
   4   6   4   184.05   179.76     6.80 o
   4  -6   4   180.32   182.96     4.94 o
   5   6   4   795.14   814.75    19.88 o
   5  -6   4   814.47   803.21    19.26 o
   6   6   4   161.34   158.23     9.89 o
   6  -6   4   171.65   151.43     7.01 o
   7   6   4   328.04   332.43    15.86 o
   7  -6   4   322.19   329.13    10.61 o
   8   6   4   116.31   121.35     9.48 o
   8  -6   4   118.04   120.22     6.59 o
 -10   7   4   150.03   160.81     7.31 o
 -10  -7   4   140.23   128.05     9.37 o
  -9   7   4    50.69    49.65     4.53 o
  -9  -7   4    46.94    39.76     5.46 o
  -8   7   4   260.23   263.72     9.17 o
  -8  -7   4   263.36   271.76     9.07 o
  -7   7   4    54.36    53.88     3.30 o
  -7  -7   4    53.42    53.67     3.50 o
  -6   7   4   802.28   808.16    13.39 o
  -6  -7   4   798.71   808.26    16.07 o
  -5   7   4    43.50    39.66     2.27 o
  -5  -7   4    38.89    37.19     2.68 o
  -4   7   4   308.38   313.37     6.18 o
  -4  -7   4   287.14   283.70     6.90 o
  -3   7   4   357.84   356.02     7.93 o
  -3  -7   4   344.89   342.11     6.28 o
  -2   7   4   458.50   445.54     9.37 o
  -2  -7   4   438.18   430.30     8.76 o
  -1   7   4   219.64   212.83     6.70 o
  -1  -7   4   193.61   188.21     4.64 o
   0   7   4   573.28   566.17    11.13 o
   0  -7   4   562.08   538.15    13.39 o
   1   7   4   286.65   277.21     6.59 o
   1  -7   4   281.33   289.47     7.93 o
   2   7   4   401.36   392.80     8.55 o
   2  -7   4   391.07   376.21     9.89 o
   3   7   4   466.92   481.80    10.20 o
   3  -7   4   456.20   479.12     9.99 o
   4   7   4    66.78    60.47     4.43 o
   4  -7   4    68.46    69.64     3.30 o
   5   7   4   850.73   859.87    21.12 o
   5  -7   4   850.02   848.23    20.40 o
   6   7   4   344.25   335.11    15.97 o
   6  -7   4   359.67   369.72    11.33 o
   7   7   4   132.04   148.45    10.20 o
   7  -7   4   134.02   143.81     9.68 o
  -9   8   4    63.66    68.20     7.93 o
  -9  -8   4    64.37    63.25     5.05 o
  -8   8   4    81.58    81.90     5.25 o
  -8  -8   4    80.94    83.65     5.25 o
  -7   8   4   172.98   171.11     5.67 o
  -7  -8   4   185.27   182.34     5.97 o
  -6   8   4   246.66   251.36     6.80 o
  -6  -8   4   261.66   260.53     7.11 o
  -5   8   4    26.25    21.84     1.96 o
  -5  -8   4    26.78    24.00     2.37 o
  -4   8   4    96.61    98.28     3.30 o
  -4  -8   4    86.58    79.53     3.50 o
  -3   8   4   220.06   228.59     6.18 o
  -3  -8   4   231.27   221.90     7.62 o
  -2   8   4   751.17   762.21    14.83 o
  -2  -8   4   734.72   741.61    18.13 o
  -1   8   4   403.65   404.75     9.17 o
  -1  -8   4   437.67   436.68    11.33 o
   0   8   4   833.63   825.98    19.47 o
   0  -8   4   841.06   834.63    19.26 o
   1   8   4   503.83   500.86    10.40 o
   1  -8   4   496.78   499.21    12.67 o
   2   8   4   105.56   100.96     3.81 o
   2  -8   4   103.57    94.98     4.53 o
   3   8   4   475.64   479.43    10.40 o
   3  -8   4   460.88   465.63    10.10 o
   4   8   4    71.74    69.54     4.94 o
   4  -8   4    71.51    73.14     4.74 o
   5   8   4   366.91   378.99    11.85 o
   5  -8   4   365.18   389.71    11.43 o
   6   8   4   672.92   660.74    25.55 o
   6  -8   4   679.91   656.52    18.75 o
   7   8   4   549.19   537.74    15.97 o
   7  -8   4   542.69   564.01    21.74 o
  -9   9   4    17.41    13.70     4.84 <
  -9  -9   4    20.86    21.94     5.67 o
  -8   9   4    17.60    15.86     5.05 o
  -8  -9   4    13.72    16.28     4.84 o
  -7   9   4    39.93    41.52     4.22 o
  -7  -9   4    40.06    40.49     4.53 o
  -6   9   4    68.98    64.08     4.84 o
  -6  -9   4    63.77    60.68     5.05 o
  -5   9   4   522.42   530.32     9.79 o
  -5  -9   4   515.03   510.13    14.53 o
  -4   9   4   146.22   145.87     4.22 o
  -4  -9   4   150.64   146.69     6.59 o
  -3   9   4   292.66   293.29     7.52 o
  -3  -9   4   297.65   292.05     9.37 o
  -2   9   4   889.35   898.71    17.41 o
  -2  -9   4   880.43   888.82    21.32 o
  -1   9   4    37.96    40.28     2.99 o
  -1  -9   4    41.54    40.49     3.50 o
   0   9   4   108.31   101.99     4.12 o
   0  -9   4   104.01   103.43     4.94 o
   1   9   4   948.12   947.54    18.23 o
   1  -9   4   980.37   938.57    21.94 o
   2   9   4   173.27   175.74     7.42 o
   2  -9   4   182.89   182.65     6.49 o
   3   9   4   221.05   224.37     6.90 o
   3  -9   4   211.44   216.02     7.31 o
   4   9   4   833.81   875.22    18.13 o
   4  -9   4   860.84   899.84    21.53 o
   5   9   4   124.48   128.05     5.56 o
   5  -9   4   124.29   118.36     6.18 o
   6   9   4   238.75   229.72     7.52 o
   6  -9   4   251.43   242.50    12.57 o
  -8  10   4    41.23    43.37     6.90 o
  -8 -10   4    47.01    47.59     5.25 o
  -7  10   4   536.37   526.61    15.45 o
  -7 -10   4   550.05   559.89    16.17 o
  -6  10   4    70.21    58.20     4.94 o
  -6 -10   4    74.07    76.85     5.77 o
  -5  10   4   110.45   104.66     4.84 o
  -5 -10   4   112.59   111.67     6.18 o
  -4  10   4   140.97   133.61     5.25 o
  -4 -10   4   144.54   138.97     6.70 o
  -3  10   4    40.65    38.73     3.09 o
  -3 -10   4    40.37    38.73     4.02 o
  -2  10   4    40.57    37.19     2.99 o
  -2 -10   4    34.47    30.70     3.50 o
  -1  10   4   425.76   417.62     9.89 o
  -1 -10   4   428.77   441.73    12.36 o
   0  10   4   515.04   523.83    11.54 o
   0 -10   4   510.43   526.92    14.01 o
   1  10   4   288.59   284.22     9.99 o
   1 -10   4   302.44   286.90     9.17 o
   2  10   4   245.41   249.19     9.27 o
   2 -10   4   240.80   242.70     8.24 o
   3  10   4    13.45     4.43     2.99 <
   3 -10   4    11.99     9.17     2.58 o
   4  10   4   100.78   100.85     6.49 o
   4 -10   4   105.97   101.88     5.67 o
   5  10   4   169.20   166.68     7.93 o
   5 -10   4   154.79   161.12     7.42 o
  -7  11   4   101.02    93.54     9.07 o
  -7 -11   4   101.31   103.63     7.01 o
  -6  11   4   359.46   356.33    17.20 o
  -6 -11   4   359.53   371.78    12.46 o
  -5  11   4   650.55   625.30    14.11 o
  -5 -11   4   628.95   664.86    18.03 o
  -4  11   4   204.18   205.00     6.70 o
  -4 -11   4   204.22   211.80     8.65 o
  -3  11   4   351.13   348.81     9.17 o
  -3 -11   4   344.43   360.14    11.43 o
  -2  11   4   323.87   326.35     8.65 o
  -2 -11   4   315.00   331.40    10.71 o
  -1  11   4    78.71    72.42     5.25 o
  -1 -11   4    77.58    74.38     5.15 o
   0  11   4   291.11   273.40     9.89 o
   0 -11   4   289.65   271.96     9.37 o
   1  11   4   189.11   176.36     7.83 o
   1 -11   4   177.10   175.74     7.31 o
   2  11   4    55.25    51.20     4.94 o
   2 -11   4    56.87    50.89     4.33 o
   3  11   4    82.03    80.56     6.08 o
   3 -11   4    86.14    76.85     7.93 o
   4  11   4   294.70   286.80    10.82 o
   4 -11   4   294.28   297.71    10.30 o
  -6  12   4   237.85   223.96     9.48 o
  -6 -12   4   236.66   238.38    10.10 o
  -5  12   4    37.19    30.29     4.33 o
  -5 -12   4    38.04    29.87     4.33 o
  -4  12   4   265.42   262.28     8.04 o
  -4 -12   4   268.90   275.88    10.20 o
  -3  12   4    47.90    48.21     4.84 o
  -3 -12   4    52.28    46.97     4.64 o
  -2  12   4    30.51    29.46     4.12 o
  -2 -12   4    31.45    31.63     4.12 o
  -1  12   4   160.47   169.05     7.83 o
  -1 -12   4   165.47   166.47     7.62 o
   0  12   4   200.21   205.10     8.76 o
   0 -12   4   191.04   200.67     8.24 o
   1  12   4   310.04   327.18    11.43 o
   1 -12   4   313.10   314.40    10.61 o
   2  12   4   168.87   158.54     8.04 o
   2 -12   4   163.02   167.71     7.52 o
   3  12   4   149.87   147.41     8.04 o
   3 -12   4   159.42   143.50    10.30 o
  -3  13   4    51.14    51.51     5.25 o
  -3 -13   4    42.83    39.66     4.74 o
  -2  13   4   175.51   171.62     8.34 o
  -2 -13   4   177.20   178.01     8.34 o
  -1  13   4   220.35   203.87     9.17 o
  -1 -13   4   228.54   230.76     9.07 o
   0  13   4    59.04    52.95     5.36 o
   0 -13   4    61.49    55.32     5.15 o
   1  13   4    19.47    17.20     3.81 o
   1 -13   4    18.51    16.17     3.50 o
 -11   0   5    65.96    68.92     5.15 o
 -10   0   5    11.73    12.88     2.88 o
  -9   0   5    19.06    17.20     2.88 o
  -8   0   5   125.62   125.27     5.46 o
  -7   0   5   157.86   150.82     5.56 o
  -6   0   5  1960.04  1867.15    31.93 o
  -5   0   5   224.75   220.35     4.12 o
  -4   0   5  2999.92  2908.43    48.42 o
  -3   0   5  1659.44  1667.72    34.61 o
  -2   0   5   900.16   864.92    25.96 o
  -1   0   5   250.93   231.68     8.55 o
   0   0   5  2154.44  2222.15    45.33 o
   1   0   5  1167.62  1189.73    36.36 o
   2   0   5   252.09   238.07    10.20 o
   3   0   5   791.84   765.30    25.44 o
   4   0   5  1250.92  1239.48    39.35 o
   5   0   5   187.82   181.31     6.70 o
   6   0   5   291.25   290.71     9.37 o
   7   0   5    44.33    46.67     4.43 o
   8   0   5    50.94    46.77     4.64 o
 -11   1   5   255.74   253.52     9.37 o
 -11  -1   5   258.15   249.91    12.98 o
 -10   1   5   155.99   159.98     7.01 o
 -10  -1   5   154.99   163.07     6.80 o
  -9   1   5   173.26   181.93     7.11 o
  -9  -1   5   179.18   179.66     7.01 o
  -8   1   5  1352.95  1347.65    30.29 o
  -8  -1   5  1346.08  1356.40    30.18 o
  -7   1   5   146.82   131.45     5.25 o
  -7  -1   5   136.41   131.35     5.05 o
  -6   1   5   887.92   853.69    15.86 o
  -6  -1   5   907.27   935.59    19.99 o
  -5   1   5   674.39   662.59    12.16 o
  -5  -1   5   683.46   661.67    15.14 o
  -4   1   5   300.74   288.75     7.11 o
  -4  -1   5   320.44   305.03     7.62 o
  -3   1   5   334.95   331.20     8.04 o
  -3  -1   5   347.37   345.72    11.85 o
  -2   1   5   528.39   530.53    11.95 o
  -2  -1   5   530.18   515.39    16.59 o
  -1   1   5  3194.94  3318.54    67.68 o
  -1  -1   5  3199.99  3384.98    96.22 o
   0   1   5  1292.72  1300.26    27.09 o
   0  -1   5  1311.77  1317.77    27.30 o
   1   1   5   493.45   494.68    16.89 o
   1  -1   5   493.68   494.27    11.13 o
   2   1   5   461.45   459.55    16.69 o
   2  -1   5   481.69   480.15    16.59 o
   3   1   5   536.25   503.74    18.23 o
   3  -1   5   535.78   513.43    18.13 o
   4   1   5   341.46   345.31    14.01 o
   4  -1   5   350.22   343.86    14.01 o
   5   1   5    50.65    50.07     5.87 o
   5  -1   5    48.53    48.62     3.81 o
   6   1   5   794.32   816.71    19.88 o
   6  -1   5   787.78   803.01    19.99 o
   7   1   5   242.35   242.50     8.65 o
   7  -1   5   247.88   234.36     8.76 o
   8   1   5    59.76    56.35     4.84 o
   8  -1   5    62.65    53.98     4.84 o
 -11   2   5   308.77   312.76    10.61 o
 -11  -2   5   302.29   301.01    14.83 o
 -10   2   5   272.23   281.23     9.68 o
 -10  -2   5   293.27   272.89    13.29 o
  -9   2   5   105.93   100.34     5.56 o
  -9  -2   5   103.88    97.45     5.05 o
  -8   2   5     6.54     7.83     2.27 o
  -8  -2   5     5.57     5.77     2.06 <
  -7   2   5   225.90   223.75     7.31 o
  -7  -2   5   234.49   230.65     7.01 o
  -6   2   5  1524.28  1534.21    22.46 o
  -6  -2   5  1500.52  1462.41    32.24 o
  -5   2   5   137.82   135.57     3.19 o
  -5  -2   5   144.58   151.85     4.74 o
  -4   2   5   426.76   421.44    10.10 o
  -4  -2   5   407.52   397.54     9.79 o
  -3   2   5   477.73   477.37     8.86 o
  -3  -2   5   439.74   447.09    15.35 o
  -2   2   5   910.70   922.91    16.38 o
  -1   2   5   456.15   464.60     8.86 o
  -1  -2   5   478.63   483.66    15.56 o
   0   2   5    39.01    38.22     1.85 o
   0  -2   5    48.17    50.27     2.37 o
   1   2   5   421.68   424.32    14.32 o
   1  -2   5   391.52   389.40     9.37 o
   2   2   5   595.74   579.67    19.88 o
   2  -2   5   599.45   578.64    13.08 o
   3   2   5    48.52    52.33     5.15 o
   3  -2   5    53.02    57.59     2.88 o
   4   2   5  1498.45  1541.63    47.39 o
   4  -2   5  1466.00  1488.57    47.08 o
   5   2   5   392.09   362.00    15.45 o
   5  -2   5   388.19   397.74    15.66 o
   6   2   5    27.24    23.69     3.09 o
   6  -2   5    28.59    22.15     3.19 o
   7   2   5    13.48    12.67     3.09 o
   7  -2   5    15.54    17.00     3.30 o
   8   2   5    77.88    78.50     5.46 o
   8  -2   5    87.52    81.18     5.87 o
 -11   3   5   212.10   210.36     8.76 o
 -11  -3   5   208.20   228.90    12.05 o
 -10   3   5    45.32    42.44     4.33 o
 -10  -3   5    49.77    47.59     6.08 o
  -9   3   5    72.20    72.93     5.15 o
  -9  -3   5    74.26    73.45     6.59 o
  -8   3   5  1090.09  1085.78    25.03 o
  -8  -3   5  1083.23  1059.10    24.21 o
  -7   3   5    23.83    22.87     2.06 o
  -7  -3   5    26.81    26.27     2.58 o
  -6   3   5     8.65    11.95     1.13 o
  -6  -3   5     9.29     9.48     1.65 o
  -5   3   5   102.50    98.28     3.19 o
  -5  -3   5    92.62    86.84     3.50 o
  -4   3   5   456.52   441.01    11.13 o
  -4  -3   5   469.16   459.45    10.61 o
  -3   3   5   267.25   261.86     5.46 o
  -3  -3   5   261.89   248.06     6.18 o
  -2   3   5   357.64   344.38     7.01 o
  -1   3   5  3115.12  3066.98    51.82 o
  -1  -3   5  3154.71  3181.32    89.31 o
   0   3   5   217.21   214.99     4.84 o
   0  -3   5   215.76   217.26     5.97 o
   1   3   5   850.68   848.13    19.37 o
   1  -3   5   841.61   856.88    18.65 o
   2   3   5  2487.18  2462.79    74.07 o
   2  -3   5  2532.68  2525.53    51.71 o
   3   3   5    65.27    66.96     5.77 o
   3  -3   5    75.54    78.29     3.61 o
   4   3   5   467.17   443.38    17.41 o
   4  -3   5   461.13   454.92    11.33 o
   5   3   5   572.10   547.01    20.60 o
   5  -3   5   556.27   551.13    20.50 o
   6   3   5   983.50   998.84    34.10 o
   6  -3   5   958.40  1004.40    33.79 o
   7   3   5   153.13   146.69     9.99 o
   7  -3   5   161.57   165.44     7.21 o
   8   3   5   177.17   180.17    11.43 o
   8  -3   5   170.69   155.55    10.82 o
 -11   4   5   233.90   245.59     9.48 o
 -11  -4   5   231.74   223.03    12.36 o
 -10   4   5   310.22   287.41    10.10 o
 -10  -4   5   317.02   299.57    13.80 o
  -9   4   5   146.03   138.25     6.49 o
  -9  -4   5   151.68   139.69     8.96 o
  -8   4   5    11.24     5.97     2.37 <
  -8  -4   5     9.27     2.88     3.09 <
  -7   4   5   409.45   402.38     8.76 o
  -7  -4   5   405.28   399.29    10.40 o
  -6   4   5   303.54   300.19     5.67 o
  -6  -4   5   280.36   276.29     7.83 o
  -5   4   5   610.65   589.45    11.54 o
  -5  -4   5   596.29   590.07    13.49 o
  -4   4   5    76.84    67.17     3.50 o
  -4  -4   5    81.09    77.06     2.88 o
  -3   4   5    67.05    65.21     2.58 o
  -3  -4   5    72.02    73.55     2.37 o
  -2   4   5  1271.45  1245.87    21.94 o
  -2  -4   5  1257.34  1255.66    26.78 o
  -1   4   5   177.90   172.35     4.43 o
  -1  -4   5   180.10   186.97     5.25 o
   0   4   5   228.69   223.34     6.70 o
   0  -4   5   230.77   230.14     5.97 o
   1   4   5  1226.05  1213.93    26.89 o
   1  -4   5  1217.67  1225.47    21.22 o
   2   4   5  1315.72  1295.21    28.84 o
   2  -4   5  1301.22  1310.77    22.56 o
   3   4   5    98.46    98.28     6.80 o
   3  -4   5   112.63   107.24     4.33 o
   4   4   5   576.12   574.00    21.02 o
   4  -4   5   578.37   577.61    14.01 o
   5   4   5   101.37    90.86     7.83 o
   5  -4   5   105.31   108.37     7.73 o
   6   4   5    23.90    25.24     5.36 o
   6  -4   5    23.39    19.68     4.43 o
   7   4   5   182.14   182.65    11.43 o
   7  -4   5   185.71   176.46    10.61 o
   8   4   5   340.73   351.90    16.79 o
   8  -4   5   345.32   336.55    16.28 o
 -11   5   5   101.21   101.57     6.39 o
 -11  -5   5    97.95    95.80     8.14 o
 -10   5   5   176.80   173.07     7.83 o
 -10  -5   5   185.27   174.82    10.10 o
  -9   5   5     5.06     2.88     2.58 <
  -9  -5   5     4.47     8.55     3.61 <
  -8   5   5   282.65   277.11     9.17 o
  -8  -5   5   257.23   262.07    12.16 o
  -7   5   5   210.63   202.22     5.56 o
  -7  -5   5   210.70   208.50     9.79 o
  -6   5   5    53.66    52.23     2.37 o
  -6  -5   5    54.79    50.48     2.88 o
  -5   5   5   128.47   120.22     3.30 o
  -5  -5   5   128.08   121.15     4.02 o
  -4   5   5  1744.91  1714.79    37.91 o
  -4  -5   5  1764.81  1794.53    26.06 o
  -3   5   5   562.06   571.63    13.80 o
  -3  -5   5   556.87   552.88    10.82 o
  -2   5   5   169.76   167.09     4.43 o
  -2  -5   5   167.51   165.65     4.12 o
  -1   5   5  2059.88  2084.62    35.85 o
  -1  -5   5  2085.54  2100.18    43.58 o
   0   5   5   287.55   279.58     6.39 o
   0  -5   5   272.95   269.90     7.21 o
   1   5   5  1529.10  1511.03    33.07 o
   1  -5   5  1545.09  1528.95    31.83 o
   2   5   5   199.49   186.05     6.70 o
   2  -5   5   201.83   194.60     4.64 o
   3   5   5   609.69   620.57    15.97 o
   3  -5   5   642.02   651.06    15.25 o
   4   5   5   421.62   398.36    16.59 o
   4  -5   5   418.31   425.76    11.13 o
   5   5   5    72.36    62.32     6.70 o
   5  -5   5    68.25    69.74     6.90 o
   6   5   5   751.10   781.47    28.43 o
   6  -5   5   767.96   772.92    27.61 o
   7   5   5    70.47    62.94     7.52 o
   7  -5   5    71.67    71.49     7.62 o
   8   5   5    28.41    33.89     6.28 o
   8  -5   5    25.28    20.19     5.67 o
 -10   6   5   204.25   202.53     8.55 o
 -10  -6   5   217.62   226.74    11.74 o
  -9   6   5    65.13    54.91     4.84 o
  -9  -6   5    68.63    67.48     6.59 o
  -8   6   5    14.46     8.65     2.68 o
  -8  -6   5    11.90    14.73     3.71 o
  -7   6   5   103.25   100.75     4.12 o
  -7  -6   5   104.07   102.81     6.80 o
  -6   6   5   719.41   719.97    12.05 o
  -6  -6   5   714.45   719.87    23.90 o
  -5   6   5    38.04    33.38     2.06 o
  -5  -6   5    49.79    47.08     3.30 o
  -4   6   5   940.69   945.99    17.41 o
  -4  -6   5   922.51   917.25    14.63 o
  -3   6   5   321.33   307.19     9.07 o
  -3  -6   5   334.22   325.84     7.01 o
  -2   6   5   474.62   456.87    12.16 o
  -2  -6   5   501.39   489.63     9.37 o
  -1   6   5    26.76    29.15     2.16 o
  -1  -6   5    27.84    26.78     1.75 o
   0   6   5   130.46   126.40     4.12 o
   0  -6   5   129.55   131.04     4.64 o
   1   6   5   957.23   962.78    17.82 o
   1  -6   5   940.06   948.36    21.02 o
   2   6   5    63.11    56.66     4.12 o
   2  -6   5    58.84    54.29     2.58 o
   3   6   5   198.78   199.44     7.42 o
   3  -6   5   211.61   209.12     6.90 o
   4   6   5   842.00   857.09    20.81 o
   4  -6   5   807.31   836.79    19.88 o
   5   6   5   139.61   148.14     9.48 o
   5  -6   5   134.80   141.44     9.17 o
   6   6   5     0.34     4.43     4.02 <
   6  -6   5     0.40    -0.82     3.40 <
   7   6   5   109.79   110.74     8.96 o
   7  -6   5   105.54   107.65     8.65 o
 -10   7   5   200.65   199.75     8.55 o
 -10  -7   5   194.34   208.91    11.13 o
  -9   7   5    98.94    99.10     5.87 o
  -9  -7   5    93.43    93.54     7.52 o
  -8   7   5   342.39   338.30    10.92 o
  -8  -7   5   346.34   367.35    14.63 o
  -7   7   5   224.60   224.37     6.49 o
  -7  -7   5   223.51   234.36     8.04 o
  -6   7   5   272.41   266.60     6.90 o
  -6  -7   5   253.86   243.94     6.90 o
  -5   7   5   420.44   428.44     8.04 o
  -5  -7   5   439.33   422.57     9.48 o
  -4   7   5   375.09   383.32     8.76 o
  -4  -7   5   383.67   394.86     8.65 o
  -3   7   5   432.95   449.04     9.68 o
  -3  -7   5   437.40   432.87     9.17 o
  -2   7   5    97.18    86.64     4.64 o
  -2  -7   5   105.41    97.04     3.30 o
  -1   7   5  1166.18  1170.26    20.81 o
  -1  -7   5  1131.54  1094.13    25.14 o
   0   7   5   114.88   115.89     4.02 o
   0  -7   5   111.18   110.02     4.53 o
   1   7   5   531.09   532.80    10.92 o
   1  -7   5   526.48   509.82    12.67 o
   2   7   5   387.59   395.58     8.96 o
   2  -7   5   401.91   398.88     8.65 o
   3   7   5   456.71   455.33    10.10 o
   3  -7   5   458.67   449.97    12.16 o
   4   7   5    65.64    65.62     4.74 o
   4  -7   5    65.94    67.17     4.43 o
   5   7   5    24.21    25.75     5.25 o
   5  -7   5    23.79    24.62     4.74 o
   6   7   5    86.93    82.10     8.04 o
   6  -7   5    83.60    79.32     7.83 o
   7   7   5    51.96    54.19     7.31 o
   7  -7   5    51.39    47.39     6.90 o
  -9   8   5   190.01   187.80    12.67 o
  -9  -8   5   182.90   186.46     7.83 o
  -8   8   5   143.10   155.66     7.01 o
  -8  -8   5   143.27   143.29     6.70 o
  -7   8   5    51.19    48.42     3.40 o
  -7  -8   5    50.71    48.83     3.50 o
  -6   8   5   460.58   456.36    10.40 o
  -6  -8   5   459.38   466.45    10.51 o
  -5   8   5   407.23   419.58     8.14 o
  -5  -8   5   412.36   415.05     9.48 o
  -4   8   5  1180.50  1208.68    22.25 o
  -4  -8   5  1166.83  1160.67    27.30 o
  -3   8   5   819.06   850.08    16.59 o
  -3  -8   5   828.26   846.68    20.29 o
  -2   8   5   566.86   565.55    11.85 o
  -2  -8   5   565.95   558.65    14.32 o
  -1   8   5    73.33    65.62     4.22 o
  -1  -8   5    83.04    80.97     4.12 o
   0   8   5   343.43   335.93     7.83 o
   0  -8   5   324.39   323.47     9.27 o
   1   8   5   102.43   104.97     4.12 o
   1  -8   5   106.97   116.72     4.84 o
   2   8   5   230.50   231.17     6.39 o
   2  -8   5   234.02   245.07     7.42 o
   3   8   5    53.87    50.79     3.40 o
   3  -8   5    55.33    52.43     4.02 o
   4   8   5   150.21   154.63     7.01 o
   4  -8   5   138.49   143.29     6.49 o
   5   8   5    64.34    58.51     4.94 o
   5  -8   5    59.31    56.35     6.49 o
   6   8   5    70.25    70.36     7.93 o
   6  -8   5    72.69    68.71     7.62 o
  -8   9   5   347.55   366.53    17.72 o
  -8  -9   5   345.98   336.76    16.89 o
  -7   9   5    51.51    37.60     4.12 o
  -7  -9   5    52.64    46.56     4.74 o
  -6   9   5   187.47   188.31     6.08 o
  -6  -9   5   196.18   195.63     8.24 o
  -5   9   5   235.59   228.90     5.67 o
  -5  -9   5   243.50   233.85     8.65 o
  -4   9   5   368.28   368.69     7.52 o
  -4  -9   5   367.43   358.49    11.13 o
  -3   9   5   484.17   482.11    10.82 o
  -3  -9   5   475.73   481.60    13.29 o
  -2   9   5    60.41    61.50     3.61 o
  -2  -9   5    65.30    64.18     4.43 o
  -1   9   5   437.23   424.22     9.79 o
  -1  -9   5   422.37   412.89    11.64 o
   0   9   5   481.62   494.68    13.49 o
   0  -9   5   500.32   517.76    13.29 o
   1   9   5   241.27   239.72     8.04 o
   1  -9   5   230.01   231.99     7.73 o
   2   9   5   429.45   418.24    12.46 o
   2  -9   5   441.50   434.31    11.54 o
   3   9   5    78.22    84.88     5.46 o
   3  -9   5    80.46    83.75     5.15 o
   4   9   5   378.10   397.74    12.26 o
   4  -9   5   370.86   373.43    11.54 o
   5   9   5    53.49    46.67     4.74 o
   5  -9   5    56.60    52.64     6.59 o
   6   9   5     1.14     1.03     3.09 <
   6  -9   5     0.65    -0.93     3.81 <
  -8  10   5    66.65    56.14     7.62 o
  -8 -10   5    66.29    55.22     7.42 o
  -7  10   5    40.44    39.35     4.43 o
  -7 -10   5    41.76    39.97     4.84 o
  -6  10   5   131.57   125.89     6.80 o
  -6 -10   5   120.53   128.15     6.90 o
  -5  10   5    41.77    38.22     3.30 o
  -5 -10   5    41.93    41.21     4.53 o
  -4  10   5   104.96   101.06     4.64 o
  -4 -10   5   105.98    99.51     5.87 o
  -3  10   5   598.06   588.94    13.08 o
  -3 -10   5   618.54   611.09    16.07 o
  -2  10   5   157.27   149.37     5.36 o
  -2 -10   5   152.53   149.48     6.49 o
  -1  10   5    87.29    79.12     4.12 o
  -1 -10   5    86.57    80.25     4.84 o
   0  10   5   720.53   735.63    15.35 o
   0 -10   5   730.03   740.37    18.34 o
   1  10   5   173.09   163.69     7.62 o
   1 -10   5   182.39   178.22     6.90 o
   2  10   5   303.34   315.85    10.92 o
   2 -10   5   294.69   289.47    13.70 o
   3  10   5   110.62   104.36     6.49 o
   3 -10   5   112.74   104.87     5.87 o
   4  10   5   111.75   112.60     5.46 o
   4 -10   5   110.28   109.61     6.08 o
   5  10   5    20.89    16.48     2.99 o
   5 -10   5    18.48    12.57     4.43 <
  -7  11   5    49.72    48.83     4.94 o
  -7 -11   5    53.94    55.32     5.56 o
  -6  11   5    25.99    22.56     4.12 o
  -6 -11   5    25.45    26.58     4.33 o
  -5  11   5   123.83   115.07     5.36 o
  -5 -11   5   120.86   107.96     6.70 o
  -4  11   5    72.65    68.61     4.33 o
  -4 -11   5    61.99    61.60     5.25 o
  -3  11   5    61.22    62.43     4.12 o
  -3 -11   5    58.86    57.48     4.84 o
  -2  11   5   272.47   276.60     7.93 o
  -2 -11   5   280.79   278.45     9.58 o
  -1  11   5   150.09   151.23     7.31 o
  -1 -11   5   134.80   133.82     6.49 o
   0  11   5    47.30    44.91     4.84 o
   0 -11   5    53.08    52.74     4.33 o
   1  11   5   112.93   121.15     6.90 o
   1 -11   5   113.24   118.78     5.97 o
   2  11   5   527.64   521.36    15.76 o
   2 -11   5   511.14   523.32    20.91 o
   3  11   5   299.05   314.30    11.64 o
   3 -11   5   313.23   332.74    10.92 o
   4  11   5   363.67   342.22    12.46 o
   4 -11   5   361.70   366.43    11.85 o
  -5  12   5    16.13     3.50     3.30 <
  -5 -12   5    17.86    12.57     3.81 o
  -4  12   5   171.01   165.85     7.93 o
  -4 -12   5   169.00   167.09     8.14 o
  -3  12   5   247.59   242.19     9.68 o
  -3 -12   5   247.48   241.67     9.48 o
  -2  12   5    92.32    88.90     6.18 o
  -2 -12   5    88.38    87.15     6.08 o
  -1  12   5    58.40    57.89     5.46 o
  -1 -12   5    60.39    52.54     4.74 o
   0  12   5   272.67   271.24    10.40 o
   0 -12   5   266.13   271.03     9.89 o
   1  12   5   423.78   417.32    13.70 o
   1 -12   5   431.12   399.08    12.98 o
   2  12   5   306.88   297.20    11.33 o
   2 -12   5   302.72   289.27    14.83 o
  -2  13   5    21.74    18.34     4.02 o
  -2 -13   5    22.03    21.63     3.91 o
  -1  13   5   130.96   131.55     7.62 o
  -1 -13   5   125.53   134.43     7.21 o
 -11   0   6     0.08    -1.55     2.27 <
 -10   0   6    31.02    33.79     3.91 o
  -9   0   6     3.58     2.37     2.27 <
  -8   0   6   158.78   154.42     6.18 o
  -7   0   6    46.21    48.52     3.40 o
  -6   0   6     0.33     0.62     1.13 <
  -5   0   6  1671.87  1738.49    25.55 o
  -4   0   6  1917.87  2011.48    41.62 o
  -3   0   6   184.48   183.57     5.36 o
  -2   0   6    39.46    31.11     2.88 o
  -1   0   6    70.96    75.82     4.53 o
   0   0   6    78.48    77.16     2.27 o
   1   0   6   487.73   475.11    16.89 o
   2   0   6   152.71   161.94     8.34 o
   3   0   6   844.06   861.72    28.84 o
   4   0   6   823.91   788.27    27.30 o
   5   0   6    97.77    84.27     7.31 o
   6   0   6   307.76   277.11    13.60 o
   7   0   6   592.87   614.90    23.90 o
   8   0   6    92.87    97.76     9.37 o
 -11   1   6   181.36   180.38     7.83 o
 -11  -1   6   181.97   193.36    11.64 o
 -10   1   6   664.60   682.27    17.92 o
 -10  -1   6   657.02   673.00    17.62 o
  -9   1   6    42.10    32.96     3.61 o
  -9  -1   6    44.41    37.91     3.71 o
  -8   1   6    45.00    47.39     3.81 o
  -8  -1   6    47.13    48.52     3.71 o
  -7   1   6   242.45   234.98     7.62 o
  -7  -1   6   260.81   254.86     7.62 o
  -6   1   6     9.03     6.80     1.85 o
  -6  -1   6     6.09     8.24     1.75 o
  -5   1   6   915.31   905.40    20.81 o
  -5  -1   6   943.15   939.19    20.60 o
  -4   1   6  1357.67  1338.79    28.43 o
  -4  -1   6  1369.91  1381.54    41.10 o
  -3   1   6   671.40   656.83    15.25 o
  -3  -1   6   677.28   709.05    15.35 o
  -2   1   6   114.14   118.06     5.25 o
  -2  -1   6   100.70   110.12     5.36 o
  -1   1   6   233.10   210.05     5.67 o
  -1  -1   6   242.28   227.35     8.76 o
   0   1   6   313.78   319.97     7.62 o
   0  -1   6   308.45   310.08     7.73 o
   1   1   6  1198.46  1193.43    35.95 o
   1  -1   6  1194.62  1130.18    24.31 o
   2   1   6    27.61    27.40     3.91 o
   2  -1   6    17.95    18.85     3.50 o
   3   1   6   336.58   311.93    13.39 o
   3  -1   6   336.13   307.60    13.08 o
   4   1   6    62.12    70.05     6.80 o
   4  -1   6    71.83    69.54     6.39 o
   5   1   6    16.82    14.73     4.12 o
   5  -1   6    17.71    18.54     4.43 o
   6   1   6   348.59   357.36    16.28 o
   6  -1   6   353.05   352.21    16.07 o
   7   1   6    14.47    13.91     4.64 <
   7  -1   6    14.53    18.75     4.84 o
   8   1   6   707.76   677.84    26.37 o
   8  -1   6   703.86   702.05    26.78 o
 -11   2   6    31.14    29.15     3.91 o
 -11  -2   6    31.89    29.57     5.77 o
 -10   2   6    78.19    76.64     5.56 o
 -10  -2   6    72.14    73.86     7.11 o
  -9   2   6   107.53   103.74     5.56 o
  -9  -2   6   107.41    98.69     5.15 o
  -8   2   6   569.03   540.11    14.22 o
  -8  -2   6   559.12   534.86    13.80 o
  -7   2   6   178.86   179.66     6.49 o
  -7  -2   6   178.27   180.07     6.08 o
  -6   2   6   324.39   313.58     8.96 o
  -6  -2   6   326.21   310.59     8.45 o
  -5   2   6   778.08   758.19    17.62 o
  -5  -2   6   792.91   758.40    24.52 o
  -4   2   6   738.78   742.84    13.39 o
  -4  -2   6   744.52   736.46    16.69 o
  -3   2   6   398.83   383.11     7.73 o
  -2   2   6  1270.88  1276.05    22.46 o
  -2  -2   6  1277.29  1296.66    38.63 o
  -1   2   6   571.05   584.72    18.95 o
  -1  -2   6   578.23   584.51    13.29 o
   0   2   6  1191.55  1202.40    25.44 o
   0  -2   6  1206.08  1223.93    25.75 o
   1   2   6  1024.89  1016.45    31.01 o
   1  -2   6   993.95   949.49    21.02 o
   2   2   6  1168.90  1162.32    37.39 o
   2  -2   6  1175.30  1192.51    25.34 o
   3   2   6   269.59   268.15    11.85 o
   3  -2   6   267.41   252.49    11.54 o
   4   2   6   854.11   883.25    29.57 o
   4  -2   6   854.83   837.10    29.15 o
   5   2   6    80.42    83.65     7.31 o
   5  -2   6    82.23    74.07     7.42 o
   6   2   6   279.10   283.60    13.91 o
   6  -2   6   287.59   296.27    14.32 o
   7   2   6   335.41   334.49    15.97 o
   7  -2   6   328.44   318.83    15.66 o
   8   2   6    96.24    84.16     8.45 o
   8  -2   6    94.61    77.26     8.24 o
 -11   3   6    12.64    12.05     3.30 o
 -11  -3   6    11.82     7.42     4.33 <
 -10   3   6   393.56   391.25    12.26 o
 -10  -3   6   381.03   387.34    16.89 o
  -9   3   6   551.16   536.50    14.94 o
  -9  -3   6   544.04   558.03    20.91 o
  -8   3   6    34.08    32.66     3.50 o
  -8  -3   6    36.13    36.06     3.19 o
  -7   3   6   145.53   142.68     4.43 o
  -7  -3   6   152.45   148.45     5.36 o
  -6   3   6   366.02   375.80     8.04 o
  -6  -3   6   335.93   356.64     9.58 o
  -5   3   6  3042.53  3001.56    50.58 o
  -5  -3   6  3025.97  2960.05    61.40 o
  -4   3   6    26.69    33.27     2.78 o
  -4  -3   6    28.94    26.89     2.16 o
  -3   3   6  1855.19  1868.18    31.93 o
  -2   3   6  1390.54  1341.36    23.59 o
  -1   3   6   258.11   257.23     5.97 o
  -1  -3   6   244.62   252.49     6.90 o
   0   3   6  1015.28  1000.69    17.82 o
   0  -3   6  1022.00   995.03    21.74 o
   1   3   6   239.19   242.29    10.30 o
   1  -3   6   247.40   240.03     6.70 o
   2   3   6   256.42   247.13    11.13 o
   2  -3   6   268.81   259.70     7.11 o
   3   3   6    42.33    39.45     4.94 o
   3  -3   6    44.58    32.76     4.53 o
   4   3   6    83.86    76.13     6.90 o
   4  -3   6    86.62    95.39     7.01 o
   5   3   6     7.75     4.02     3.91 <
   5  -3   6     5.59     0.72     3.50 <
   6   3   6    67.07    58.20     6.80 o
   6  -3   6    63.14    63.77     7.31 o
   7   3   6   100.91   101.37     8.76 o
   7  -3   6   103.42    94.05     8.96 o
 -11   4   6    87.61    87.98     5.97 o
 -11  -4   6    93.53    86.22     7.93 o
 -10   4   6   165.87   168.02     7.52 o
 -10  -4   6   165.82   174.40    10.61 o
  -9   4   6    88.33    89.73     5.56 o
  -9  -4   6    85.92    84.37     7.42 o
  -8   4   6   636.61   629.11    16.59 o
  -8  -4   6   662.16   690.41    23.49 o
  -7   4   6   121.76   120.32     4.22 o
  -7  -4   6   124.11   129.08     4.94 o
  -6   4   6    30.02    29.05     1.85 o
  -6  -4   6    29.84    30.60     2.37 o
  -5   4   6   266.84   273.71     6.59 o
  -5  -4   6   265.35   276.70     7.42 o
  -4   4   6   673.23   684.54    16.17 o
  -4  -4   6   658.89   659.51    15.14 o
  -3   4   6   259.15   268.25     6.08 o
  -3  -4   6   257.34   268.05     9.89 o
  -2   4   6   809.02   791.36    14.83 o
  -2  -4   6   813.11   823.51    25.55 o
  -1   4   6   683.84   680.73    13.29 o
  -1  -4   6   726.44   746.24    22.46 o
   0   4   6  2585.35  2483.60    52.23 o
   0  -4   6  2564.71  2490.71    51.61 o
   1   4   6    70.11    67.17     3.91 o
   1  -4   6    67.45    57.28     3.19 o
   2   4   6  1128.20  1121.94    35.03 o
   2  -4   6  1100.97  1070.02    23.90 o
   3   4   6    45.32    50.07     5.77 o
   3  -4   6    45.66    50.48     5.56 o
   4   4   6    27.54    27.51     4.74 o
   4  -4   6    29.40    27.51     4.64 o
   5   4   6   124.11   104.05     8.65 o
   5  -4   6   126.54   119.60     8.65 o
   6   4   6   170.80   171.62    11.13 o
   6  -4   6   167.22   173.79    10.92 o
   7   4   6     2.06     4.84     4.33 <
   7  -4   6     2.23     2.27     4.43 <
 -10   5   6   323.05   323.98    11.02 o
 -10  -5   6   317.28   322.44    14.94 o
  -9   5   6    38.34    38.53     4.22 o
  -9  -5   6    38.96    40.69     5.25 o
  -8   5   6    99.92    90.76     5.36 o
  -8  -5   6   108.35   106.62     7.52 o
  -7   5   6   315.77   315.85     7.73 o
  -7  -5   6   313.54   334.70    13.39 o
  -6   5   6   617.70   623.76    10.71 o
  -6  -5   6   638.27   638.49    14.73 o
  -5   5   6   753.89   746.24    14.42 o
  -5  -5   6   722.76   745.01    16.79 o
  -4   5   6   124.37   121.87     5.15 o
  -4  -5   6   134.04   135.88     4.33 o
  -3   5   6   999.45  1025.83    17.92 o
  -3  -5   6   936.35   936.10    17.72 o
  -2   5   6   209.74   216.33     5.36 o
  -2  -5   6   199.44   205.00     4.94 o
  -1   5   6    53.55    53.77     2.78 o
  -1  -5   6    52.94    50.99     2.88 o
   0   5   6   142.45   137.53     4.33 o
   0  -5   6   122.15   121.76     4.22 o
   1   5   6   620.65   605.32    15.56 o
   1  -5   6   630.68   642.71    11.95 o
   2   5   6    22.44    15.56     2.78 o
   2  -5   6    24.11    17.10     2.27 o
   3   5   6    36.81    32.66     4.94 o
   3  -5   6    34.91    38.94     3.09 o
   4   5   6   711.76   723.68    26.37 o
   4  -5   6   726.22   746.66    26.27 o
   5   5   6    62.19    52.33     6.59 o
   5  -5   6    61.59    64.18     6.90 o
   6   5   6    68.61    68.71     7.93 o
   6  -5   6    66.93    53.47     6.59 o
   7   5   6   148.40   142.16    10.71 o
   7  -5   6   150.67   130.42    10.51 o
 -10   6   6   243.39   243.73     9.37 o
 -10  -6   6   238.65   239.92    12.26 o
  -9   6   6    24.79    22.66     3.61 o
  -9  -6   6    23.07    22.35     4.33 o
  -8   6   6   712.83   724.20    18.54 o
  -8  -6   6   729.63   710.39    25.03 o
  -7   6   6   180.40   173.17     5.46 o
  -7  -6   6   175.41   179.66     9.07 o
  -6   6   6    38.91    34.41     2.68 o
  -6  -6   6    38.97    38.94     4.22 o
  -5   6   6   243.15   241.57     5.36 o
  -5  -6   6   248.70   242.19     7.52 o
  -4   6   6   162.46   156.48     6.18 o
  -4  -6   6   152.61   151.54     3.81 o
  -3   6   6   481.58   483.66    12.98 o
  -3  -6   6   511.46   498.08     9.99 o
  -2   6   6  1111.59  1116.79    20.29 o
  -2  -6   6  1116.10  1104.84    19.88 o
  -1   6   6   350.82   355.51     8.14 o
  -1  -6   6   380.80   386.82     9.68 o
   0   6   6   173.34   172.65     5.05 o
   0  -6   6   175.11   170.59     5.46 o
   1   6   6   111.60   108.37     4.12 o
   1  -6   6   106.92   110.85     3.61 o
   2   6   6   354.30   351.28    10.40 o
   2  -6   6   339.61   333.26     9.58 o
   3   6   6   437.21   436.58    12.57 o
   3  -6   6   437.67   439.46    11.74 o
   4   6   6   186.21   168.33    10.20 o
   4  -6   6   186.17   177.70    10.30 o
   5   6   6   397.02   408.15    17.82 o
   5  -6   6   396.86   411.03    17.62 o
   6   6   6    77.23    68.30     7.93 o
   6  -6   6    72.33    70.05     7.62 o
 -10   7   6   261.63   263.51    15.56 o
 -10  -7   6   258.02   255.07    12.57 o
  -9   7   6    26.54    28.12     4.12 o
  -9  -7   6    30.81    35.85     5.25 o
  -8   7   6   294.86   282.88     9.89 o
  -8  -7   6   303.45   300.60    12.88 o
  -7   7   6    37.68    34.00     2.88 o
  -7  -7   6    35.79    32.66     3.40 o
  -6   7   6   390.70   382.08     9.07 o
  -6  -7   6   396.25   393.31    11.02 o
  -5   7   6    88.41    85.19     3.19 o
  -5  -7   6    79.41    73.14     3.61 o
  -4   7   6   178.40   178.84     5.46 o
  -4  -7   6   175.90   168.22     5.05 o
  -3   7   6   351.70   343.04    10.20 o
  -3  -7   6   341.78   343.35     7.73 o
  -2   7   6   443.30   440.91    12.26 o
  -2  -7   6   452.23   449.56    11.74 o
  -1   7   6   460.21   453.58     9.99 o
  -1  -7   6   472.93   480.15    11.95 o
   0   7   6   326.45   328.10     7.73 o
   0  -7   6   323.90   316.05     8.86 o
   1   7   6   807.76   822.27    16.07 o
   1  -7   6   804.09   825.15    18.75 o
   2   7   6   618.72   619.74    13.08 o
   2  -7   6   640.58   652.60    15.97 o
   3   7   6   608.83   627.05    13.29 o
   3  -7   6   611.11   632.72    15.97 o
   4   7   6   223.49   233.74     8.86 o
   4  -7   6   228.36   215.71    11.85 o
   5   7   6   120.07   112.60     9.07 o
   5  -7   6   123.77   129.59     9.37 o
   6   7   6   138.82   137.94    10.20 o
   6  -7   6   128.95   134.54     9.68 o
  -9   8   6   109.36   111.46     6.70 o
  -9  -8   6   111.47   104.15     9.68 o
  -8   8   6   221.25   209.02     8.55 o
  -8  -8   6   214.07   225.60     8.76 o
  -7   8   6   151.80   151.12     5.36 o
  -7  -8   6   154.02   152.88     7.01 o
  -6   8   6    46.94    43.06     3.19 o
  -6  -8   6    44.41    40.18     4.33 o
  -5   8   6   206.96   214.89     5.36 o
  -5  -8   6   196.62   195.83     7.83 o
  -4   8   6    84.95    80.66     3.91 o
  -4  -8   6    79.98    85.30     4.84 o
  -3   8   6   530.32   530.12    11.43 o
  -3  -8   6   545.08   515.90    13.80 o
  -2   8   6   543.62   540.21    14.32 o
  -2  -8   6   542.78   525.17    13.80 o
  -1   8   6   307.63   296.07     9.58 o
  -1  -8   6   323.18   323.98     9.17 o
   0   8   6   154.33   154.11     5.05 o
   0  -8   6   155.65   151.02     5.77 o
   1   8   6    44.71    44.40     3.09 o
   1  -8   6    43.11    39.35     3.19 o
   2   8   6   337.33   329.34     8.34 o
   2  -8   6   345.02   345.31    10.20 o
   3   8   6   111.19   104.25     6.18 o
   3  -8   6   111.31   111.88     5.67 o
   4   8   6   208.09   207.16     8.65 o
   4  -8   6   224.66   236.21    12.16 o
   5   8   6   491.90   519.09    21.22 o
   5  -8   6   492.92   488.70    20.71 o
  -8   9   6    86.06    99.82     9.17 o
  -8  -9   6    86.15    84.78     9.07 o
  -7   9   6   614.14   619.33    13.70 o
  -7  -9   6   610.66   613.97    24.31 o
  -6   9   6    65.99    64.08     3.91 o
  -6  -9   6    69.04    65.62     5.25 o
  -5   9   6    84.98    86.43     3.61 o
  -5  -9   6    89.56    92.92     5.56 o
  -4   9   6   156.73   142.37     5.25 o
  -4  -9   6   140.95   133.30     6.49 o
  -3   9   6   105.17   104.46     4.53 o
  -3  -9   6   103.49    97.45     5.56 o
  -2   9   6   114.35   101.78     4.43 o
  -2  -9   6   104.72    97.25     5.15 o
  -1   9   6   281.69   276.18     9.07 o
  -1  -9   6   264.94   254.24     8.45 o
   0   9   6    37.80    41.41     3.91 o
   0  -9   6    34.04    36.57     3.40 o
   1   9   6   436.14   437.09    10.10 o
   1  -9   6   420.30   425.56    17.10 o
   2   9   6   305.53   319.24    10.40 o
   2  -9   6   299.19   290.09     9.58 o
   3   9   6   387.14   396.40    12.26 o
   3  -9   6   381.29   363.64    11.33 o
   4   9   6   278.40   282.36    10.40 o
   4  -9   6   281.54   294.42    14.42 o
   5   9   6   182.14   190.58    12.16 o
   5  -9   6   183.99   198.10    12.05 o
  -7  10   6   232.59   223.96     9.27 o
  -7 -10   6   237.87   235.49    13.70 o
  -6  10   6    67.58    62.74     5.36 o
  -6 -10   6    63.72    56.14     5.25 o
  -5  10   6     9.66     8.14     2.37 o
  -5 -10   6     7.85    11.64     3.09 o
  -4  10   6    29.02    27.71     2.58 o
  -4 -10   6    27.33    25.86     3.71 o
  -3  10   6   163.69   163.07     5.77 o
  -3 -10   6   166.23   152.05     7.01 o
  -2  10   6   650.07   651.78    14.22 o
  -2 -10   6   655.27   669.50    17.20 o
  -1  10   6   308.75   303.48     8.34 o
  -1 -10   6   327.40   324.50    10.10 o
   0  10   6   457.00   467.79    11.02 o
   0 -10   6   444.20   449.66    12.67 o
   1  10   6    71.04    66.03     5.56 o
   1 -10   6    80.67    77.06     6.80 o
   2  10   6   162.08   143.50    10.61 o
   2 -10   6   160.04   162.87     7.11 o
   3  10   6    76.37    74.89     5.67 o
   3 -10   6    73.94    76.44     5.36 o
   4  10   6   261.59   262.48     8.45 o
   4 -10   6   256.29   272.68    14.22 o
  -6  11   6   201.45   192.64    12.57 o
  -6 -11   6   214.71   217.67     9.37 o
  -5  11   6   281.11   269.28    10.20 o
  -5 -11   6   266.47   261.76    10.10 o
  -4  11   6   341.18   340.47     9.37 o
  -4 -11   6   357.71   358.80    11.85 o
  -3  11   6   313.55   321.10     8.96 o
  -3 -11   6   323.79   321.41    10.82 o
  -2  11   6   182.27   175.64     6.28 o
  -2 -11   6   178.47   169.87     7.52 o
  -1  11   6    73.21    75.20     5.87 o
  -1 -11   6    76.53    73.55     5.25 o
   0  11   6    68.21    55.83     5.46 o
   0 -11   6    64.70    65.62     5.56 o
   1  11   6    78.53    84.37     6.49 o
   1 -11   6    70.40    66.34     7.11 o
   2  11   6   111.52   103.22     7.11 o
   2 -11   6   117.75   121.97     6.39 o
  -4  12   6    10.65     8.76     2.47 o
  -4 -12   6    10.25    11.64     3.50 o
  -3  12   6   261.39   268.87    10.40 o
  -3 -12   6   263.79   272.89    10.20 o
  -2  12   6   421.58   430.81    13.91 o
  -2 -12   6   416.12   423.19    13.19 o
  -1  12   6   288.96   277.63    10.82 o
  -1 -12   6   302.25   319.35    15.04 o
   0  12   6   361.66   374.15    12.88 o
   0 -12   6   346.83   352.00    17.10 o
   1  12   6   254.58   253.83    10.61 o
   1 -12   6   271.35   261.04    13.80 o
 -11   0   7    13.37    17.51     3.50 o
 -10   0   7     9.51    10.51     3.09 o
  -9   0   7   577.51   584.92    15.56 o
  -8   0   7   868.80   855.34    20.50 o
  -7   0   7     0.99     1.03     1.75 <
  -6   0   7   365.21   367.46    10.10 o
  -5   0   7   252.24   260.22     5.87 o
  -4   0   7   646.03   619.43    14.22 o
  -3   0   7    63.16    58.20     3.09 o
  -2   0   7   399.10   415.56    14.32 o
  -1   0   7    27.26    40.69     4.12 o
   0   0   7    68.44    55.53     2.78 o
   1   0   7   171.01   168.33     8.65 o
   2   0   7   474.36   467.90    17.82 o
   3   0   7   162.28   162.66     9.37 o
   4   0   7  1156.28  1160.37    38.53 o
   5   0   7    15.34     7.01     4.12 <
   6   0   7    60.70    54.19     6.90 o
   7   0   7     3.81     2.58     4.33 <
 -11   1   7   131.00   127.64     6.90 o
 -11  -1   7   130.84   136.70     9.79 o
 -10   1   7   313.64   310.59    10.40 o
 -10  -1   7   321.05   315.23    10.30 o
  -9   1   7    91.57    92.51     5.25 o
  -9  -1   7    90.65    82.52     5.15 o
  -8   1   7   383.57   388.88    11.33 o
  -8  -1   7   390.17   399.70    11.23 o
  -7   1   7   164.84   159.88     6.18 o
  -7  -1   7   171.88   163.07     5.97 o
  -6   1   7    24.90    20.40     2.58 o
  -6  -1   7    22.02    21.74     1.85 o
  -5   1   7   138.34   140.41     3.91 o
  -5  -1   7   136.61   135.98     3.91 o
  -4   1   7   211.31   204.90     6.08 o
  -4  -1   7   217.54   221.28     6.28 o
  -3   1   7  4535.28  4455.42    89.01 o
  -3  -1   7  4452.71  4284.51    89.01 o
  -2   1   7    13.93    16.79     2.58 o
  -2  -1   7    16.51    13.60     2.47 o
  -1   1   7  1244.72  1274.82    38.53 o
  -1  -1   7  1231.66  1239.28    38.53 o
   0   1   7  1820.76  1803.70    53.88 o
   0  -1   7  1790.80  1774.13    37.19 o
   1   1   7   133.09   146.90     7.83 o
   1  -1   7   122.69   122.07     7.62 o
   2   1   7   353.72   334.18    14.01 o
   2  -1   7   352.85   322.75    13.80 o
   3   1   7   477.14   469.54    18.44 o
   3  -1   7   466.36   468.82    18.44 o
   4   1   7   321.47   321.61    14.94 o
   4  -1   7   343.61   343.76    15.14 o
   5   1   7   251.45   257.02    12.88 o
   5  -1   7   240.82   226.74    12.36 o
   6   1   7   230.30   236.21    13.08 o
   6  -1   7   226.08   215.61    12.46 o
   7   1   7     1.31     2.06     4.12 <
   7  -1   7     2.52    -1.96     4.02 <
 -11   2   7   282.38   274.85    10.20 o
 -11  -2   7   284.59   274.74    14.32 o
 -10   2   7     0.42    -0.21     2.47 <
 -10  -2   7     0.03    -0.62     3.30 <
  -9   2   7   686.33   682.79    17.72 o
  -9  -2   7   678.34   689.07    17.41 o
  -8   2   7   498.17   511.37    13.80 o
  -8  -2   7   498.86   507.45    13.29 o
  -7   2   7   349.82   326.87     9.79 o
  -7  -2   7   353.48   344.17     9.48 o
  -6   2   7   864.72   839.89    20.19 o
  -6  -2   7   870.40   884.39    19.88 o
  -5   2   7   249.30   246.00    11.23 o
  -5  -2   7   265.69   274.85     7.73 o
  -4   2   7   295.52   299.16     7.83 o
  -4  -2   7   292.36   294.62    11.54 o
  -3   2   7   482.47   492.62    11.85 o
  -3  -2   7   489.68   500.96    16.69 o
  -2   2   7   304.88   303.38     8.34 o
  -2  -2   7   330.55   329.55    11.85 o
  -1   2   7   176.41   180.07     8.14 o
  -1  -2   7   173.15   186.35     5.56 o
   0   2   7     5.57     4.53     2.47 <
   0  -2   7     5.56     4.94     1.34 o
   1   2   7   104.93   109.50     7.11 o
   1  -2   7   101.48    99.41     6.90 o
   2   2   7  1134.81  1123.90    36.16 o
   2  -2   7  1124.96  1113.80    36.06 o
   3   2   7    13.26    12.98     4.02 o
   3  -2   7    12.42    11.54     3.91 <
   4   2   7   140.98   125.47     8.76 o
   4  -2   7   144.65   132.27     8.86 o
   5   2   7   123.93   115.27     9.37 o
   5  -2   7   127.39   119.70     9.27 o
   6   2   7    68.72    67.99     7.83 o
   6  -2   7    62.20    47.49     6.70 o
   7   2   7    90.20    89.31     8.76 o
   7  -2   7    92.16    93.85     9.37 o
 -11   3   7     8.84     8.04     3.09 <
 -11  -3   7    10.31     8.55     4.22 <
 -10   3   7    70.40    61.09     5.05 o
 -10  -3   7    76.63    64.80     7.11 o
  -9   3   7     7.81    13.80     3.09 o
  -9  -3   7     6.91     9.58     4.02 <
  -8   3   7   451.21   438.85    12.57 o
  -8  -3   7   459.43   460.38    12.16 o
  -7   3   7    62.27    58.41     4.12 o
  -7  -3   7    55.70    54.08     3.50 o
  -6   3   7    38.94    35.54     3.19 o
  -6  -3   7    37.43    35.23     2.78 o
  -5   3   7   362.11   369.00    10.20 o
  -5  -3   7   373.71   370.86     9.68 o
  -4   3   7   365.89   367.04     7.62 o
  -4  -3   7   368.12   353.86     9.37 o
  -3   3   7  1074.78  1092.07    19.68 o
  -2   3   7   538.24   528.67    10.71 o
  -2  -3   7   548.83   531.77    12.67 o
  -1   3   7   486.59   477.48    16.17 o
  -1  -3   7   462.40   457.39    11.33 o
   0   3   7   383.41   367.35    14.01 o
   0  -3   7   397.65   375.18     9.48 o
   1   3   7   204.82   185.63     9.68 o
   1  -3   7   216.50   214.17     6.18 o
   2   3   7   443.76   465.84    18.23 o
   2  -3   7   465.48   493.55    18.23 o
   3   3   7    14.92     8.55     3.71 <
   3  -3   7    10.76    12.26     3.71 o
   4   3   7   981.73   973.19    33.17 o
   4  -3   7   981.72   961.34    32.96 o
   5   3   7   147.91   136.60    10.10 o
   5  -3   7   154.65   152.57     9.89 o
   6   3   7   208.38   197.27    11.95 o
   6  -3   7   218.17   208.71    12.46 o
   7   3   7   152.84   150.30    10.71 o
   7  -3   7   160.55   139.69    11.23 o
 -10   4   7    55.13    56.35     5.15 o
 -10  -4   7    56.69    49.55     6.49 o
  -9   4   7   444.36   449.35    13.08 o
  -9  -4   7   436.16   434.00    18.13 o
  -8   4   7   202.27   197.69     7.62 o
  -8  -4   7   196.97   171.62     9.68 o
  -7   4   7   391.80   390.43     8.86 o
  -7  -4   7   379.95   397.02    10.51 o
  -6   4   7   295.54   290.92     7.11 o
  -6  -4   7   297.79   302.35     8.34 o
  -5   4   7   465.60   457.08    12.36 o
  -5  -4   7   478.88   480.98    11.64 o
  -4   4   7    36.26    35.23     3.19 o
  -4  -4   7    35.53    31.11     2.37 o
  -3   4   7   101.06    99.93     3.61 o
  -3  -4   7    97.28   101.68     6.08 o
  -2   4   7    64.41    61.71     2.99 o
  -2  -4   7    68.28    65.72     4.64 o
  -1   4   7   100.98   101.99     3.81 o
  -1  -4   7    98.31    97.14     4.12 o
   0   4   7   194.00   194.18     6.70 o
   0  -4   7   195.85   184.71     6.08 o
   1   4   7   153.65   148.03     8.14 o
   1  -4   7   154.09   150.92     5.25 o
   2   4   7   379.56   381.98    15.25 o
   2  -4   7   373.51   353.76    14.94 o
   3   4   7     5.45     6.49     3.50 <
   3  -4   7     7.15     5.46     3.30 <
   4   4   7    32.32    39.45     5.87 o
   4  -4   7    31.33    24.52     4.94 o
   5   4   7    20.56    18.95     5.25 o
   5  -4   7    19.22    18.54     4.94 o
   6   4   7   243.85   243.22    13.80 o
   6  -4   7   242.01   237.14    13.49 o
 -10   5   7   151.54   154.52     7.52 o
 -10  -5   7   156.69   150.71     9.99 o
  -9   5   7    40.70    34.51     4.12 o
  -9  -5   7    42.27    36.26     5.25 o
  -8   5   7    90.97    85.61     5.25 o
  -8  -5   7    82.95    67.48     6.18 o
  -7   5   7   799.72   812.07    15.97 o
  -7  -5   7   818.22   829.69    27.61 o
  -6   5   7   281.44   284.73     7.21 o
  -6  -5   7   289.51   289.78     8.04 o
  -5   5   7    51.32    53.98     4.12 o
  -5  -5   7    58.79    60.16     3.09 o
  -4   5   7   290.62   288.13     8.86 o
  -4  -5   7   285.82   280.72     6.49 o
  -3   5   7   557.14   542.07    10.92 o
  -3  -5   7   535.20   527.75    12.98 o
  -2   5   7   246.91   244.15     6.18 o
  -2  -5   7   230.07   229.52     9.99 o
  -1   5   7   158.62   158.34     4.84 o
  -1  -5   7   168.45   161.73     7.52 o
   0   5   7    48.53    52.02     3.09 o
   0  -5   7    48.73    48.73     3.30 o
   1   5   7  1057.39  1054.57    24.62 o
   1  -5   7  1085.88  1065.08    23.80 o
   2   5   7   209.23   205.31    10.61 o
   2  -5   7   198.14   201.81    10.61 o
   3   5   7   220.91   230.34    11.74 o
   3  -5   7   214.73   223.44    11.43 o
   4   5   7  1090.55  1153.46    38.32 o
   4  -5   7  1102.35  1114.94    38.01 o
   5   5   7    35.01    31.21     5.87 o
   5  -5   7    36.85    30.18     5.67 o
   6   5   7   277.83   301.83    15.56 o
   6  -5   7   271.28   271.86    14.83 o
 -10   6   7   209.45   207.27     8.96 o
 -10  -6   7   214.33   216.02    11.85 o
  -9   6   7   241.16   247.85     9.27 o
  -9  -6   7   232.50   215.10    11.43 o
  -8   6   7   417.87   415.36    12.26 o
  -8  -6   7   414.86   387.96    16.17 o
  -7   6   7    65.28    71.39     3.81 o
  -7  -6   7    61.12    63.97     5.77 o
  -6   6   7   648.48   637.15    13.19 o
  -6  -6   7   637.91   645.80    21.94 o
  -5   6   7   347.52   353.24    10.51 o
  -5  -6   7   362.54   345.93     9.89 o
  -4   6   7   940.46   957.01    22.66 o
  -4  -6   7   929.38   955.36    17.51 o
  -3   6   7   196.05   201.70     7.31 o
  -3  -6   7   202.24   201.91     6.28 o
  -2   6   7   189.10   190.37     5.46 o
  -2  -6   7   194.86   196.35     5.05 o
  -1   6   7   528.59   541.66    11.33 o
  -1  -6   7   528.85   524.97    13.08 o
   0   6   7    42.17    41.52     2.88 o
   0  -6   7    42.85    38.53     2.47 o
   1   6   7     7.49     7.93     1.85 o
   1  -6   7     7.15     5.77     1.85 o
   2   6   7   365.15   350.77    10.82 o
   2  -6   7   349.63   332.43    14.83 o
   3   6   7    45.31    47.59     5.97 o
   3  -6   7    44.64    42.55     5.56 o
   4   6   7   147.84   143.81    10.10 o
   4  -6   7   142.21   131.65     9.58 o
   5   6   7    11.92     9.68     4.94 <
   5  -6   7    12.40     6.70     4.33 <
   6   6   7   437.12   424.53    19.37 o
   6  -6   7   442.65   440.70    19.26 o
  -9   7   7   213.53   209.33     8.76 o
  -9  -7   7   225.56   215.82    11.23 o
  -8   7   7    90.77    91.58     5.97 o
  -8  -7   7    87.11    89.11     5.46 o
  -7   7   7   165.31   168.33     5.67 o
  -7  -7   7   163.06   157.61     6.90 o
  -6   7   7   240.89   236.52     6.80 o
  -6  -7   7   251.33   249.71     8.14 o
  -5   7   7   732.66   736.35    14.94 o
  -5  -7   7   742.54   733.68    17.82 o
  -4   7   7   158.41   157.61     6.70 o
  -4  -7   7   163.00   162.56     4.94 o
  -3   7   7   667.19   673.93    17.31 o
  -3  -7   7   667.78   679.39    16.79 o
  -2   7   7   271.57   266.40     6.90 o
  -2  -7   7   264.94   265.99     8.24 o
  -1   7   7   804.47   813.00    15.86 o
  -1  -7   7   792.71   793.53    18.75 o
   0   7   7   474.99   476.65    10.61 o
   0  -7   7   493.27   487.78    17.41 o
   1   7   7   335.93   349.63     8.55 o
   1  -7   7   333.50   337.99     9.99 o
   2   7   7   157.78   155.55     5.46 o
   2  -7   7   156.13   160.50     9.68 o
   3   7   7   103.27    99.72     4.64 o
   3  -7   7    97.31   103.74     8.34 o
   4   7   7   157.39   143.50    10.20 o
   4  -7   7   151.43   151.85     9.89 o
   5   7   7    48.64    51.10     7.01 o
   5  -7   7    48.97    49.86     7.01 o
  -9   8   7    36.38    37.91     4.53 o
  -9  -8   7    36.79    25.14     5.87 o
  -8   8   7   197.50   193.57     8.14 o
  -8  -8   7   190.96   198.92    12.16 o
  -7   8   7     5.92     2.78     2.06 <
  -7  -8   7     6.03     7.42     4.33 <
  -6   8   7   678.84   709.98    14.83 o
  -6  -8   7   678.38   718.22    26.48 o
  -5   8   7   782.52   816.91    14.11 o
  -5  -8   7   789.89   784.88    28.54 o
  -4   8   7   350.12   358.70     8.86 o
  -4  -8   7   337.28   344.59    10.71 o
  -3   8   7   274.84   280.82     9.58 o
  -3  -8   7   285.97   295.76     9.37 o
  -2   8   7   329.17   331.71    10.61 o
  -2  -8   7   325.14   333.67     9.99 o
  -1   8   7   122.65   127.84     4.74 o
  -1  -8   7   120.09   120.12     5.36 o
   0   8   7    60.82    55.73     3.50 o
   0  -8   7    58.80    67.89     5.77 o
   1   8   7     0.93     3.19     1.85 <
   1  -8   7     0.43     1.13     1.96 <
   2   8   7   487.05   491.80    11.23 o
   2  -8   7   475.80   482.42    19.68 o
   3   8   7     6.47     3.91     2.78 <
   3  -8   7     8.64    10.71     4.12 <
   4   8   7    56.72    47.59     6.59 o
   4  -8   7    49.23    41.21     6.08 o
  -8   9   7   108.25   103.94    10.20 o
  -8  -9   7   105.96   113.73     9.58 o
  -7   9   7   198.89   201.81     6.59 o
  -7  -9   7   207.50   183.26    12.05 o
  -6   9   7   313.07   326.46     8.65 o
  -6  -9   7   322.52   302.14    15.14 o
  -5   9   7    72.00    64.38     3.40 o
  -5  -9   7    76.59    74.89     5.36 o
  -4   9   7    74.40    70.46     4.12 o
  -4  -9   7    78.06    73.45     5.15 o
  -3   9   7   132.52   134.02     5.25 o
  -3  -9   7   107.83   111.77     5.97 o
  -2   9   7   504.54   512.30    14.53 o
  -2  -9   7   527.26   528.16    14.11 o
  -1   9   7   397.97   410.52    12.26 o
  -1  -9   7   394.91   397.43    11.43 o
   0   9   7   313.50   318.21     8.24 o
   0  -9   7   311.53   307.71    13.70 o
   1   9   7   116.05   113.32     4.74 o
   1  -9   7   107.51   106.21     5.77 o
   2   9   7   478.47   493.44    14.63 o
   2  -9   7   476.41   521.46    20.71 o
   3   9   7    19.82    19.37     3.71 o
   3  -9   7    20.33    17.41     4.53 o
   4   9   7    46.78    56.86     7.31 o
   4  -9   7    45.59    56.97     7.42 o
  -7  10   7    41.45    31.52     4.43 o
  -7 -10   7    44.79    44.81     6.80 o
  -6  10   7   146.04   142.37     7.42 o
  -6 -10   7   140.30   137.42    10.61 o
  -5  10   7   603.47   600.17    17.20 o
  -5 -10   7   611.90   612.22    17.00 o
  -4  10   7    67.72    67.48     4.33 o
  -4 -10   7    68.31    73.04     5.25 o
  -3  10   7   108.47   102.60     4.94 o
  -3 -10   7   100.39    98.17     5.87 o
  -2  10   7   161.15   151.95     5.87 o
  -2 -10   7   159.59   162.56     6.90 o
  -1  10   7    47.23    48.93     3.81 o
  -1 -10   7    48.60    50.17     5.97 o
   0  10   7   213.14   219.63    12.98 o
   0 -10   7   215.38   202.12    11.13 o
   1  10   7     7.40     8.96     4.74 <
   1 -10   7     9.74     6.08     2.58 <
   2  10   7   166.85   170.29     8.04 o
   2 -10   7   170.16   200.06    11.54 o
   3  10   7   113.55   115.17    10.51 o
  -5  11   7    75.38    67.68     5.97 o
  -5 -11   7    77.31    76.03     5.87 o
  -4  11   7    77.98    65.31     4.53 o
  -4 -11   7    77.93    71.29     5.67 o
  -3  11   7    49.87    51.10     4.02 o
  -3 -11   7    53.18    52.33     4.94 o
  -2  11   7    72.01    68.71     4.53 o
  -2 -11   7    76.24    72.93     5.46 o
  -1  11   7    51.77    49.04     5.15 o
  -1 -11   7    50.01    50.07     6.49 o
   0  11   7   578.90   566.59    17.20 o
   0 -11   7   588.54   613.87    23.18 o
   1  11   7    42.62    30.08     4.53 o
   1 -11   7    45.45    45.53     4.64 o
 -11   0   8    60.37    58.00     7.31 o
 -10   0   8   320.57   314.40    10.61 o
  -9   0   8    30.36    27.30     3.50 o
  -8   0   8    11.56    19.06     2.88 o
  -7   0   8  1926.21  1999.94    43.27 o
  -6   0   8   114.66   124.34     5.25 o
  -5   0   8   176.96   169.05     5.56 o
  -4   0   8    34.69    33.79     2.58 o
  -3   0   8     1.86     2.37     1.44 <
  -2   0   8    15.03    14.32     2.68 o
  -1   0   8   332.90   345.72    13.29 o
   0   0   8    86.14    90.65     6.70 o
   1   0   8   308.15   321.82    13.91 o
   2   0   8   253.51   258.98    12.57 o
   3   0   8   510.42   539.29    20.91 o
   4   0   8   225.54   223.44    12.26 o
   5   0   8   803.75   794.46    29.26 o
   6   0   8     6.90     3.71     4.84 <
 -11   1   8    59.67    68.61     5.77 o
 -11  -1   8    63.15    61.81     7.62 o
 -10   1   8   436.37   445.75    13.19 o
 -10  -1   8   419.50   401.55    12.57 o
  -9   1   8   150.24   136.49     6.70 o
  -9  -1   8   165.00   162.56     6.70 o
  -8   1   8   143.74   149.68     6.18 o
  -8  -1   8   138.61   146.49     6.18 o
  -7   1   8   110.91   113.21     5.46 o
  -7  -1   8   121.52   127.12     5.46 o
  -6   1   8   208.13   220.76     7.42 o
  -6  -1   8   205.66   199.34     6.90 o
  -5   1   8   904.44   894.17    29.67 o
  -5  -1   8   875.06   892.42    16.48 o
  -4   1   8    75.18    64.80     3.61 o
  -4  -1   8    73.96    73.45     3.50 o
  -3   1   8    80.96    77.47     3.81 o
  -3  -1   8    83.03    81.49     3.81 o
  -2   1   8   162.64   154.52     7.42 o
  -2  -1   8   157.08   147.83     7.42 o
  -1   1   8   534.38   533.83    18.85 o
  -1  -1   8   560.44   546.39    12.77 o
   0   1   8   144.29   156.69     8.34 o
   0  -1   8   139.33   140.72     7.93 o
   1   1   8    64.87    60.26     5.87 o
   1  -1   8    65.28    61.09     6.18 o
   2   1   8   161.48   141.96     9.27 o
   2  -1   8   165.51   160.29     9.58 o
   3   1   8   110.94    98.38     7.93 o
   3  -1   8   116.84    97.86     7.93 o
   4   1   8   150.00   146.80     9.79 o
   4  -1   8   147.40   141.65     9.68 o
   5   1   8   171.31   160.50    10.71 o
   5  -1   8   172.88   152.36    10.92 o
   6   1   8   504.76   514.77    21.84 o
   6  -1   8   508.15   497.46    21.63 o
 -11   2   8    49.37    44.61     4.74 o
 -11  -2   8    44.99    49.14     7.01 o
 -10   2   8   342.93   351.70    11.43 o
 -10  -2   8   334.02   322.75    15.66 o
  -9   2   8   221.76   217.98     8.34 o
  -9  -2   8   224.79   219.94     8.04 o
  -8   2   8     4.71     6.70     2.37 <
  -8  -2   8     5.11     3.30     1.96 <
  -7   2   8  1071.60  1064.97    25.34 o
  -7  -2   8  1076.11  1123.59    25.03 o
  -6   2   8   124.62   120.12     5.56 o
  -6  -2   8   127.18   124.44     4.33 o
  -5   2   8   136.70   128.05     7.83 o
  -5  -2   8   129.52   131.96     4.12 o
  -4   2   8   381.01   385.07     9.89 o
  -4  -2   8   386.43   389.60    10.10 o
  -3   2   8   210.47   206.13     6.59 o
  -3  -2   8   234.39   228.49     9.27 o
  -2   2   8  1017.69   989.67    22.46 o
  -2  -2   8  1000.84   996.06    21.94 o
  -1   2   8   119.62   113.63     6.70 o
  -1  -2   8   113.81   114.55     4.33 o
   0   2   8   757.07   747.38    25.86 o
   0  -2   8   787.57   811.14    26.48 o
   1   2   8   343.59   350.77    14.63 o
   1  -2   8   329.30   351.80    14.63 o
   2   2   8   224.95   226.94    11.33 o
   2  -2   8   235.12   223.65    11.43 o
   3   2   8    33.38    34.92     5.77 o
   3  -2   8    30.98    34.41     5.56 o
   4   2   8   230.10   228.90    12.57 o
   4  -2   8   233.44   236.93    12.88 o
   5   2   8   258.30   262.07    14.01 o
   5  -2   8   250.24   238.27    13.19 o
   6   2   8    27.97    24.72     6.18 o
   6  -2   8    28.98    22.35     5.56 o
 -10   3   8    26.95    20.60     3.61 o
 -10  -3   8    25.61    26.17     5.15 o
  -9   3   8   183.92   183.88     7.73 o
  -9  -3   8   197.62   194.90    10.82 o
  -8   3   8    11.49    12.57     2.78 o
  -8  -3   8    17.28    16.79     2.58 o
  -7   3   8   452.40   442.14    12.46 o
  -7  -3   8   456.36   453.37    11.95 o
  -6   3   8   200.39   195.11     7.11 o
  -6  -3   8   196.35   197.17     6.59 o
  -5   3   8  1008.57   995.75    33.89 o
  -5  -3   8  1027.43  1046.02    23.18 o
  -4   3   8    37.96    39.35     4.94 o
  -4  -3   8    41.61    40.49     2.37 o
  -3   3   8   201.17   207.78     6.49 o
  -3  -3   8   188.80   191.51     8.96 o
  -2   3   8   306.48   299.36     8.65 o
  -2  -3   8   294.64   305.85     8.45 o
  -1   3   8   408.75   381.88    10.30 o
  -1  -3   8   388.17   370.13     9.79 o
   0   3   8   100.74   101.37     6.80 o
   0  -3   8    97.85   100.44     6.80 o
   1   3   8    83.02    75.92     6.39 o
   1  -3   8    93.42    86.64     7.01 o
   2   3   8  1381.82  1407.19    44.09 o
   2  -3   8  1356.93  1330.96    43.78 o
   3   3   8   276.62   279.48    13.19 o
   3  -3   8   260.68   243.12    12.77 o
   4   3   8     5.33     4.84     4.02 <
   4  -3   8     6.63     3.19     3.71 <
   5   3   8   521.49   531.66    21.74 o
   5  -3   8   521.01   521.88    21.84 o
   6   3   8   221.93   236.42    13.80 o
   6  -3   8   223.50   210.77    12.98 o
 -10   4   8   297.57   296.17    10.51 o
 -10  -4   8   296.53   273.82    14.11 o
  -9   4   8   245.81   253.32     9.27 o
  -9  -4   8   238.75   229.41    12.16 o
  -8   4   8     3.36     3.50     2.37 <
  -8  -4   8     3.88     4.84     3.40 <
  -7   4   8   518.00   516.00    14.11 o
  -7  -4   8   504.82   514.05    13.19 o
  -6   4   8   222.03   226.22     7.83 o
  -6  -4   8   230.65   230.34     7.21 o
  -5   4   8    23.89    26.89     3.09 o
  -5  -4   8    27.60    28.33     2.58 o
  -4   4   8   431.04   427.00    11.85 o
  -4  -4   8   426.22   422.36    10.92 o
  -3   4   8   884.89   910.55    17.72 o
  -3  -4   8   935.35   996.16    21.63 o
  -2   4   8  1093.75  1081.25    20.50 o
  -2  -4   8  1106.33  1142.65    24.72 o
  -1   4   8    77.03    80.15     4.22 o
  -1  -4   8    75.57    79.53     4.02 o
   0   4   8  1790.94  1809.05    54.50 o
   0  -4   8  1784.43  1774.13    38.22 o
   1   4   8    49.49    43.47     5.15 o
   1  -4   8    54.26    55.01     6.08 o
   2   4   8   422.11   445.44    17.72 o
   2  -4   8   419.28   421.74    17.41 o
   3   4   8   317.62   329.65    15.14 o
   3  -4   8   326.98   315.33    14.63 o
   4   4   8    26.19    21.63     5.15 o
   4  -4   8    26.33    22.35     5.36 o
   5   4   8    25.48    22.77     5.56 o
   5  -4   8    28.48    30.70     6.08 o
 -10   5   8   389.54   385.07    12.88 o
 -10  -5   8   396.23   436.99    18.03 o
  -9   5   8   141.46   139.69     7.01 o
  -9  -5   8   146.28   140.31     9.37 o
  -8   5   8   302.54   312.45    10.40 o
  -8  -5   8   303.62   318.73    14.11 o
  -7   5   8   340.79   354.99     8.76 o
  -7  -5   8   344.68   358.39    14.53 o
  -6   5   8   170.07   164.21     5.36 o
  -6  -5   8   179.55   167.40     6.59 o
  -5   5   8   638.47   642.82    16.17 o
  -5  -5   8   610.11   602.74    14.83 o
  -4   5   8   334.83   326.77    10.20 o
  -4  -5   8   344.09   334.59     7.52 o
  -3   5   8    61.30    61.71     3.30 o
  -3  -5   8    67.55    67.78     3.50 o
  -2   5   8   309.68   310.39     7.52 o
  -2  -5   8   299.34   300.91     8.86 o
  -1   5   8   175.96   179.45     5.56 o
  -1  -5   8   164.28   165.96     6.08 o
   0   5   8   291.32   288.86     7.52 o
   0  -5   8   284.06   276.08     8.34 o
   1   5   8    54.77    56.76     5.87 o
   1  -5   8    48.45    47.18     5.56 o
   2   5   8   478.80   480.98    18.65 o
   2  -5   8   466.64   439.15    18.23 o
   3   5   8   157.12   177.80    10.40 o
   3  -5   8   155.03   154.63    10.30 o
   4   5   8    29.40    26.89     5.46 o
   4  -5   8    28.50    28.23     5.56 o
   5   5   8   172.35   169.46    11.74 o
   5  -5   8   155.42   158.54    11.23 o
  -9   6   8   192.58   191.20     8.24 o
  -9  -6   8   179.81   192.64    10.92 o
  -8   6   8     1.84     2.58     2.68 <
  -8  -6   8     3.16     5.56     3.19 <
  -7   6   8   378.76   383.32     9.27 o
  -7  -6   8   359.60   356.95    15.04 o
  -6   6   8   128.27   127.33     4.84 o
  -6  -6   8   122.57   119.09     5.67 o
  -5   6   8   241.08   241.16     8.55 o
  -5  -6   8   244.00   241.26     7.73 o
  -4   6   8   122.58   114.86     5.77 o
  -4  -6   8   126.40   126.81     4.12 o
  -3   6   8   843.08   838.03    20.91 o
  -3  -6   8   864.17   869.76    19.68 o
  -2   6   8   299.39   306.06     7.73 o
  -2  -6   8   290.58   303.38     8.45 o
  -1   6   8    87.15    86.53     4.02 o
  -1  -6   8    88.38    87.77     4.53 o
   0   6   8   749.94   752.63    15.25 o
   0  -6   8   756.82   742.84    18.03 o
   1   6   8   104.30   105.69     4.64 o
   1  -6   8    97.46   100.03     7.73 o
   2   6   8    17.99    15.45     2.99 o
   2  -6   8    19.85    19.99     4.43 o
   3   6   8   644.16   642.82    25.24 o
   3  -6   8   659.35   707.51    25.65 o
   4   6   8    64.19    58.92     7.21 o
   4  -6   8    74.64    70.87     7.73 o
   5   6   8   146.63   149.17    11.23 o
   5  -6   8   146.99   164.41    11.02 o
  -9   7   8   104.97    96.83     6.39 o
  -9  -7   8   111.50   125.58     8.34 o
  -8   7   8   409.19   439.77    12.98 o
  -8  -7   8   407.25   403.82    12.57 o
  -7   7   8    28.44    26.48     2.88 o
  -7  -7   8    26.90    26.48     3.30 o
  -6   7   8     3.30     4.84     1.96 <
  -6  -7   8     2.91     2.58     2.37 <
  -5   7   8   336.69   359.94    11.13 o
  -5  -7   8   324.15   330.89    15.04 o
  -4   7   8   137.18   134.23     6.49 o
  -4  -7   8   139.76   150.30     8.96 o
  -3   7   8    32.90    27.61     3.61 o
  -3  -7   8    33.93    30.39     4.43 o
  -2   7   8   149.94   147.31     5.15 o
  -2  -7   8   145.12   141.44     8.24 o
  -1   7   8     6.81     7.83     2.06 o
  -1  -7   8     8.80    10.20     2.37 o
   0   7   8    23.57    26.06     2.68 o
   0  -7   8    22.81    23.18     2.88 o
   1   7   8    16.91    16.79     2.58 o
   1  -7   8    16.34    14.73     4.33 o
   2   7   8   157.24   159.06     6.90 o
   2  -7   8   163.83   164.31    10.40 o
   3   7   8   124.39   134.33     6.49 o
   3  -7   8   120.34   136.60     9.89 o
   4   7   8   245.13   253.93    13.91 o
   4  -7   8   240.68   252.59    14.01 o
  -8   8   8    12.77    13.19     3.30 o
  -8  -8   8    14.15     6.80     4.74 <
  -7   8   8    85.77    76.95     4.74 o
  -7  -8   8    83.52    82.52     8.24 o
  -6   8   8    13.53    11.33     2.47 o
  -6  -8   8    16.25    11.74     4.43 <
  -5   8   8   188.21   178.11     6.08 o
  -5  -8   8   187.62   189.34    10.82 o
  -4   8   8   344.59   336.86    11.23 o
  -4  -8   8   358.96   358.29    15.25 o
  -3   8   8   355.12   361.38    11.54 o
  -3  -8   8   352.60   368.28    15.66 o
  -2   8   8   136.55   140.62     6.80 o
  -2  -8   8   134.00   147.93     8.65 o
  -1   8   8    39.21    33.89     3.09 o
  -1  -8   8    43.12    43.78     5.05 o
   0   8   8    45.48    43.99     3.30 o
   0  -8   8    48.42    52.74     4.12 o
   1   8   8   129.60   136.49     5.25 o
   1  -8   8   127.63   135.36     9.37 o
   2   8   8   147.74   154.73     5.87 o
   2  -8   8   155.78   149.48     9.99 o
   3  -8   8   269.82   284.63    14.73 o
  -7   9   8   153.40   158.13     7.52 o
  -7  -9   8   159.90   157.51    11.33 o
  -6   9   8    86.32    85.50     4.53 o
  -6  -9   8    84.43    88.70     8.14 o
  -5   9   8   152.14   149.48     5.77 o
  -5  -9   8   148.58   151.02    10.30 o
  -4   9   8   149.01   148.24     5.77 o
  -4  -9   8   146.09   144.32     9.89 o
  -3   9   8   148.46   141.23     7.01 o
  -3  -9   8   148.62   140.10     6.49 o
  -2   9   8    95.74    95.08     5.97 o
  -2  -9   8    92.94   102.81     7.83 o
  -1   9   8   199.85   195.21     8.24 o
  -1  -9   8   202.81   211.29    10.82 o
   0   9   8    11.55    12.98     2.37 o
   0  -9   8    14.29    15.86     2.88 o
   1   9   8   124.17   121.15     7.31 o
   1  -9   8   122.19   134.02     9.89 o
   2   9   8   201.15   203.56     8.76 o
   2  -9   8   204.83   219.42    12.77 o
  -6  10   8    63.49    73.97     6.08 o
  -6 -10   8    67.46    75.00     8.45 o
  -5  10   8     9.13     8.96     2.68 o
  -5 -10   8     9.50    11.02     4.84 <
  -4  10   8   706.08   717.91    15.76 o
  -4 -10   8   697.25   715.03    19.06 o
  -3  10   8   179.60   173.27     6.49 o
  -3 -10   8   178.85   178.53     7.73 o
  -2  10   8   278.38   277.94     8.34 o
  -2 -10   8   271.10   268.87    13.60 o
  -1  10   8   107.29   108.37     6.39 o
  -1 -10   8   113.89   117.54     8.24 o
   0  10   8   273.68   280.92    15.45 o
   0 -10   8   264.68   254.14     9.48 o
   1  10   8    55.99    64.18     5.36 o
   1 -10   8    60.19    66.86     7.93 o
  -3  11   8    80.11    75.61     4.94 o
  -3 -11   8    72.09    68.40     7.73 o
  -2  11   8    38.08    32.76     4.64 o
  -2 -11   8    36.65    38.53     6.08 o
 -10   0   9   449.83   444.20    13.39 o
  -9   0   9    71.11    67.06     4.94 o
  -8   0   9   652.40   636.53    16.59 o
  -7   0   9   439.64   458.93    12.77 o
  -6   0   9    79.83    82.72     4.74 o
  -5   0   9   434.39   424.84    16.79 o
  -4   0   9  1169.38  1183.03    26.27 o
  -3   0   9    99.62    99.51     4.53 o
  -2   0   9   203.90   204.59     9.48 o
  -1   0   9   108.44   114.86     7.42 o
   0   0   9   563.77   565.35    20.81 o
   1   0   9     0.46     0.31     3.50 <
   2   0   9   806.61   838.96    29.57 o
   3   0   9   174.46   164.21    10.51 o
   4   0   9   307.96   302.66    15.45 o
   5   0   9    14.34     8.45     5.05 <
 -10   1   9   153.62   145.15     7.11 o
 -10  -1   9   150.99   151.74     7.21 o
  -9   1   9    43.10    46.05     4.33 o
  -9  -1   9    38.16    39.66     4.02 o
  -8   1   9    44.55    41.93     4.02 o
  -8  -1   9    49.00    47.39     4.02 o
  -7   1   9    85.04    77.88     4.84 o
  -7  -1   9    82.49    76.54     4.74 o
  -6   1   9   217.57   222.00     7.73 o
  -6  -1   9   217.02   218.80     7.62 o
  -5   1   9   599.78   589.15    21.43 o
  -5  -1   9   593.48   577.92    21.02 o
  -4   1   9   249.13   246.31     7.62 o
  -4  -1   9   255.17   249.30     7.52 o
  -3   1   9   877.21   878.62    20.29 o
  -3  -1   9   872.90   865.84    20.29 o
  -2   1   9   634.59   621.59    21.74 o
  -2  -1   9   657.34   664.35    22.15 o
  -1   1   9    33.80    37.09     4.64 o
  -1  -1   9    37.78    39.97     4.64 o
   0   1   9   397.90   387.03    15.76 o
   0  -1   9   401.95   403.20    15.86 o
   1   1   9   548.68   560.20    20.91 o
   1  -1   9   557.87   549.69    20.91 o
   2   1   9   836.88   848.23    29.87 o
   2  -1   9   842.36   844.42    29.87 o
   3   1   9   336.35   346.13    15.66 o
   3  -1   9   325.06   311.31    15.45 o
   4   1   9   344.54   345.93    16.69 o
   4  -1   9   341.73   339.44    16.28 o
   5   1   9   130.47   119.09    10.51 o
   5  -1   9   121.11   114.35     9.68 o
 -10   2   9   268.10   267.02     9.99 o
 -10  -2   9   252.85   263.41    13.80 o
  -9   2   9   379.66   397.85    12.16 o
  -9  -2   9   381.37   386.00    11.74 o
  -8   2   9    62.24    59.34     4.74 o
  -8  -2   9    58.26    56.45     4.12 o
  -7   2   9   205.95   206.65     7.62 o
  -7  -2   9   189.87   184.09     9.99 o
  -6   2   9   104.60   103.22     5.25 o
  -6  -2   9   105.27   104.15     5.05 o
  -5   2   9   147.65   143.81     8.55 o
  -5  -2   9   131.26   137.94     4.43 o
  -4   2   9   409.36   398.46    16.17 o
  -4  -2   9   402.77   399.91    10.71 o
  -3   2   9    37.70    44.50     3.30 o
  -3  -2   9    32.80    37.09     4.02 o
  -2   2   9   203.52   208.61     7.01 o
  -2  -2   9   190.32   190.58     6.28 o
  -1   2   9    41.29    36.16     4.53 o
  -1  -2   9    44.10    41.10     4.84 o
   0   2   9   156.80   141.03     8.76 o
   0  -2   9   159.94   169.98     9.27 o
   1   2   9    33.88    28.02     4.74 o
   1  -2   9    30.96    34.61     5.05 o
   2   2   9   357.02   369.00    16.28 o
   2  -2   9   361.89   368.18    16.28 o
   3   2   9    90.00    89.62     8.14 o
   3  -2   9   102.90    93.33     8.96 o
   4   2   9    24.74    17.82     5.56 o
   4  -2   9    21.66    13.39     5.15 <
   5   2   9   143.93   134.13    10.61 o
   5  -2   9   150.86   164.31    11.64 o
 -10   3   9   281.67   277.21    10.30 o
 -10  -3   9   296.08   290.09    14.63 o
  -9   3   9   169.71   163.38     7.52 o
  -9  -3   9   162.94   162.66    10.10 o
  -8   3   9   388.73   396.71    12.05 o
  -8  -3   9   386.29   397.12    11.33 o
  -7   3   9    92.34    98.79     5.46 o
  -7  -3   9   104.01    98.69     4.84 o
  -6   3   9   292.32   288.34     9.37 o
  -6  -3   9   294.28   300.91     8.96 o
  -5   3   9   254.85   246.72    12.36 o
  -5  -3   9   261.08   262.59     6.39 o
  -4   3   9   263.08   245.79    11.54 o
  -4  -3   9   249.57   222.82     7.21 o
  -3   3   9   285.74   287.83     8.34 o
  -3  -3   9   272.34   264.44     8.04 o
  -2   3   9   468.07   471.19    12.46 o
  -2  -3   9   482.19   481.08    12.16 o
  -1   3   9    53.02    53.57     4.02 o
  -1  -3   9    52.95    61.71     5.77 o
   0   3   9   322.45   311.83    13.49 o
   0  -3   9   337.59   321.20    13.80 o
   1   3   9   111.48   105.39     8.04 o
   1  -3   9   106.79   104.25     8.04 o
   2   3   9   546.30   576.89    21.84 o
   2  -3   9   539.44   539.29    21.53 o
   3   3   9   166.55   164.62    10.30 o
   3  -3   9   161.02   144.53    10.30 o
   4   3   9   394.85   405.88    18.13 o
   4  -3   9   388.78   394.76    18.13 o
 -10   4   9    11.26     9.37     3.30 <
 -10  -4   9    11.84     4.53     3.91 <
  -9   4   9   543.07   537.43    15.56 o
  -9  -4   9   530.99   572.25    21.74 o
  -8   4   9    83.03    81.49     5.36 o
  -8  -4   9    82.78    87.46     7.52 o
  -7   4   9    16.43    14.73     2.99 o
  -7  -4   9    16.83    17.00     2.78 o
  -6   4   9    64.20    63.25     4.74 o
  -6  -4   9    60.46    53.26     3.61 o
  -5   4   9   143.04   143.71     8.96 o
  -5  -4   9   143.03   137.32     4.43 o
  -4   4   9   199.54   191.71    10.30 o
  -4  -4   9   185.32   191.20     4.64 o
  -3   4   9    98.49    96.53     7.21 o
  -3  -4   9   100.43    97.04     4.53 o
  -2   4   9   155.39   160.70     6.18 o
  -2  -4   9   157.98   163.38     5.87 o
  -1   4   9    15.27    14.53     2.68 o
  -1  -4   9    15.60    13.91     3.50 o
   0   4   9    94.77    96.83     5.15 o
   0  -4   9   103.75   102.19     7.42 o
   1   4   9    12.29     9.07     4.02 <
   1  -4   9    14.23    13.60     4.02 o
   2   4   9    43.83    38.73     5.67 o
   2  -4   9    49.90    49.55     6.18 o
   3   4   9    11.45    10.30     4.43 <
   3  -4   9    11.85    19.26     5.05 o
   4   4   9   168.03   176.67    11.85 o
   4  -4   9   171.58   173.68    11.85 o
  -9   5   9   209.23   219.53     9.07 o
  -9  -5   9   221.13   225.91    12.16 o
  -8   5   9   180.41   179.35     7.83 o
  -8  -5   9   179.14   184.40    10.30 o
  -7   5   9   444.11   447.70    13.29 o
  -7  -5   9   459.48   482.52    18.03 o
  -6   5   9   130.26   121.35     6.08 o
  -6  -5   9   122.57   134.43     7.62 o
  -5   5   9   132.31   134.85     6.28 o
  -5  -5   9   133.93   131.04     4.43 o
  -4   5   9   713.89   734.29    18.75 o
  -4  -5   9   725.78   727.29    12.36 o
  -3   5   9   213.84   202.32     7.83 o
  -3  -5   9   222.61   208.50     5.67 o
  -2   5   9   111.71   109.92     5.25 o
  -2  -5   9   120.24   111.46     5.05 o
  -1   5   9  1024.38  1062.09    24.83 o
  -1  -5   9  1039.98  1083.10    35.64 o
   0   5   9     3.40     5.25     2.27 <
   0  -5   9     3.53    -1.03     2.99 <
   1   5   9   126.20   128.67     6.18 o
   1  -5   9   134.58   138.56     9.27 o
   2   5   9   470.73   501.58    19.88 o
   2  -5   9   454.76   468.62    19.78 o
   3   5   9    76.25    78.70     8.24 o
   3  -5   9    77.05    75.82     8.14 o
   4   5   9   143.14   149.27    11.02 o
   4  -5   9   135.56   130.11     9.99 o
  -9   6   9   112.47   106.62     6.59 o
  -9  -6   9    99.80   104.15     8.45 o
  -8   6   9   249.38   253.52     9.48 o
  -8  -6   9   246.55   261.04    12.57 o
  -7   6   9   123.75   124.55     6.28 o
  -7  -6   9   130.01   127.33     6.18 o
  -6   6   9   263.02   269.59     7.52 o
  -6  -6   9   249.30   258.16     8.86 o
  -5   6   9   292.54   290.50     9.99 o
  -5  -6   9   292.73   297.92     9.07 o
  -4   6   9   185.75   183.57     7.62 o
  -4  -6   9   178.68   177.19     5.15 o
  -3   6   9    65.22    61.60     4.74 o
  -3  -6   9    58.99    64.38     4.22 o
  -2   6   9   175.18   169.36     7.31 o
  -2  -6   9   166.63   163.28     6.39 o
  -1   6   9   171.29   168.64     5.77 o
  -1  -6   9   178.04   174.40    10.10 o
   0   6   9   258.65   267.74     8.96 o
   0  -6   9   254.06   260.63    13.08 o
   1   6   9   113.08   117.85     5.97 o
   1  -6   9   109.35   122.18     8.65 o
   2   6   9   222.16   231.89     8.76 o
   2  -6   9   229.60   231.06    12.77 o
   3   6   9   149.22   140.20    10.51 o
   3  -6   9   157.19   156.79    10.71 o
  -8   7   9   209.06   228.59     9.17 o
  -8  -7   9   206.27   229.62    13.39 o
  -7   7   9   379.37   374.15    11.95 o
  -7  -7   9   390.21   390.43    17.72 o
  -6   7   9   125.52   125.89     5.15 o
  -6  -7   9   122.69   124.96     9.48 o
  -5   7   9   231.60   233.33     8.86 o
  -5  -7   9   236.60   232.61    11.85 o
  -4   7   9    59.98    55.83     4.94 o
  -4  -7   9    65.88    68.61     6.08 o
  -3   7   9   493.27   513.43    14.53 o
  -3  -7   9   464.89   459.04    18.54 o
  -2   7   9   333.91   356.64    11.33 o
  -2  -7   9   323.67   309.25     9.99 o
  -1   7   9   337.40   353.45     9.07 o
  -1  -7   9   349.66   350.77    15.66 o
   0   7   9   175.04   179.87     6.28 o
   0  -7   9   181.85   185.84    10.82 o
   1   7   9   321.26   334.59    10.51 o
   1  -7   9   307.78   304.72    15.25 o
   2   7   9    25.64    25.14     3.50 o
   2  -7   9    23.51    28.33     5.46 o
   3   7   9    59.87    61.40     5.15 o
   3  -7   9    57.70    59.34     7.62 o
  -7   8   9   179.94   184.60     8.04 o
  -7  -8   9   180.93   174.30    11.74 o
  -6   8   9   235.49   238.89     7.31 o
  -6  -8   9   238.20   240.75    12.88 o
  -5   8   9   202.76   210.98     8.65 o
  -5  -8   9   205.44   204.07    11.64 o
  -4   8   9    87.87    88.39     5.87 o
  -4  -8   9    83.46    81.49     7.52 o
  -3   8   9    14.03    15.56     3.30 o
  -3  -8   9    11.09    12.26     3.61 o
  -2   8   9    28.49    22.87     3.71 o
  -2  -8   9    25.78    27.92     3.40 o
  -1   8   9    96.63    89.73     5.97 o
  -1  -8   9    95.34   100.85     8.34 o
   0   8   9   362.07   373.74     9.68 o
   0  -8   9   357.81   396.82    17.41 o
   1   8   9   173.63   184.71     7.62 o
   1  -8   9   176.05   189.34    11.64 o
   2   8   9   558.48   573.18    22.77 o
   2  -8   9   547.56   581.32    23.59 o
  -6   9   9   197.79   204.18     6.90 o
  -6  -9   9   199.30   197.07    12.36 o
  -5   9   9    21.27    20.19     3.71 o
  -5  -9   9    18.21    15.25     4.64 o
  -4   9   9   158.28   160.50     7.83 o
  -4  -9   9   159.02   163.79    10.61 o
  -3   9   9   115.69   112.70     6.70 o
  -3  -9   9   123.85   136.49     9.07 o
  -2   9   9   875.67   920.24    23.59 o
  -2  -9   9   883.76   919.31    31.73 o
  -1   9   9   326.03   340.98    11.74 o
  -1  -9   9   316.49   337.07    15.97 o
   0   9   9   235.68   244.04     9.68 o
   0  -9   9   247.69   275.46    14.01 o
  -3  10   9    78.93    77.78     6.39 o
  -3 -10   9    78.33    75.51     7.83 o
  -2  10   9    66.90    65.21     5.67 o
  -2 -10   9    67.03    68.51     7.31 o
 -10   0  10    67.67    54.19     5.05 o
  -9   0  10   660.09   674.75    18.03 o
  -8   0  10     0.14     1.24     2.37 <
  -7   0  10   547.02   555.15    15.04 o
  -6   0  10   163.12   174.10     6.90 o
  -5   0  10    59.68    58.20     6.39 o
  -4   0  10     8.66     6.80     3.09 <
  -3   0  10   105.84   103.63     5.15 o
  -2   0  10   880.64   895.51    29.77 o
  -1   0  10   123.99   121.25     8.04 o
   0   0  10   167.07   174.10     9.99 o
   1   0  10     7.84     3.71     3.81 <
   2   0  10    14.60    11.02     4.64 <
   3   0  10   172.90   160.70    11.33 o
   4   0  10   275.31   268.77    15.04 o
  -9   1  10    28.88    31.21     3.91 o
  -9  -1  10    32.19    29.36     3.91 o
  -8   1  10   149.82   145.66     6.70 o
  -8  -1  10   146.79   144.84     6.49 o
  -7   1  10   256.27   274.23     9.37 o
  -7  -1  10   270.75   287.62    13.29 o
  -6   1  10    72.71    73.76     4.84 o
  -6  -1  10    72.12    71.90     4.64 o
  -5   1  10   226.10   210.98    11.23 o
  -5  -1  10   228.12   219.42    10.92 o
  -4   1  10   284.00   284.73    13.70 o
  -4  -1  10   319.70   327.90     9.37 o
  -3   1  10    57.46    50.48     3.81 o
  -3  -1  10    56.86    60.26     4.02 o
  -2   1  10     1.60     1.24     2.06 <
  -2  -1  10     1.40     1.13     2.68 <
  -1   1  10    53.31    56.56     5.97 o
  -1  -1  10    59.16    53.05     5.77 o
   0   1  10   282.90   269.18    12.88 o
   0  -1  10   262.12   257.54    12.88 o
   1   1  10    22.02    22.56     5.15 o
   1  -1  10    24.30    23.49     5.15 o
   2   1  10    23.71    14.83     5.05 <
   2  -1  10    20.43    23.18     5.46 o
   3   1  10   404.54   406.29    18.23 o
   3  -1  10   401.51   405.37    18.54 o
   4   1  10   505.41   516.72    21.94 o
   4  -1  10   496.18   480.67    21.53 o
  -9   2  10   563.21   574.72    16.17 o
  -9  -2  10   572.14   583.79    22.66 o
  -8   2  10    68.40    67.89     5.05 o
  -8  -2  10    72.89    67.68     4.64 o
  -7   2  10   139.37   143.60     6.59 o
  -7  -2  10   135.92   134.43     6.08 o
  -6   2  10   369.33   372.50    11.33 o
  -6  -2  10   375.20   382.91    11.02 o
  -5   2  10   235.56   226.74    11.64 o
  -5  -2  10   247.45   237.04     7.83 o
  -4   2  10   412.07   401.66    17.10 o
  -4  -2  10   408.16   419.17    11.43 o
  -3   2  10   123.90   124.34     8.14 o
  -3  -2  10   118.71   111.46     7.21 o
  -2   2  10  1750.05  1773.10    38.84 o
  -2  -2  10  1742.90  1761.15    54.60 o
  -1   2  10   157.86   156.79     8.86 o
  -1  -2  10   149.32   147.83     9.07 o
   0   2  10   308.61   295.24    13.80 o
   0  -2  10   308.62   324.40    14.42 o
   1   2  10    46.97    41.82     5.87 o
   1  -2  10    42.92    38.22     5.77 o
   2   2  10   130.58   125.47     9.89 o
   2  -2  10   145.57   149.27    10.10 o
   3   2  10   164.36   161.63    11.54 o
   3  -2  10   167.51   160.60    11.43 o
  -9   3  10    35.68    35.85     4.22 o
  -9  -3  10    38.26    31.83     5.87 o
  -8   3  10    90.11    89.93     5.87 o
  -8  -3  10    89.09    88.70     7.52 o
  -7   3  10   748.07   747.07    19.37 o
  -7  -3  10   750.24   762.52    18.75 o
  -6   3  10    60.74    58.51     6.90 o
  -6  -3  10    64.16    63.25     4.22 o
  -5   3  10    94.09    89.62     7.52 o
  -5  -3  10    95.73   101.06     4.94 o
  -4   3  10   169.88   165.65     9.79 o
  -4  -3  10   166.27   158.75     6.18 o
  -3   3  10     8.21     3.61     3.40 <
  -3  -3  10    10.06     7.73     2.88 <
  -2   3  10   230.26   246.21     8.14 o
  -2  -3  10   226.27   224.68    11.23 o
  -1   3  10    10.92    11.54     2.68 o
  -1  -3  10     9.07    13.60     3.81 o
   0   3  10   549.17   557.21    21.12 o
   0  -3  10   554.01   572.04    21.74 o
   1   3  10   257.89   257.13    12.98 o
   1  -3  10   254.43   257.44    13.19 o
   2   3  10   175.25   185.74    11.33 o
   2  -3  10   171.84   167.81    11.23 o
   3   3  10   398.25   404.23    18.44 o
   3  -3  10   399.98   404.34    18.44 o
  -9   4  10   211.04   217.16     8.96 o
  -9  -4  10   208.78   200.78    11.85 o
  -8   4  10    96.94    97.66     5.97 o
  -8  -4  10    92.47    88.49     7.42 o
  -7   4  10     0.07     1.65     2.47 <
  -7  -4  10     0.14    -0.62     2.78 <
  -6   4  10    62.78    65.62     7.52 o
  -6  -4  10    61.82    65.31     4.12 o
  -5   4  10   275.89   292.15    13.70 o
  -5  -4  10   265.20   267.02     6.90 o
  -4   4  10   460.12   449.35    18.54 o
  -4  -4  10   452.14   448.12     8.55 o
  -3   4  10    44.10    41.93     5.97 o
  -3  -4  10    51.95    51.20     4.84 o
  -2   4  10  1451.17  1393.18    32.66 o
  -2  -4  10  1421.50  1435.11    45.12 o
  -1   4  10    37.49    40.69     3.91 o
  -1  -4  10    33.15    29.36     4.84 o
   0   4  10   482.62   494.27    14.01 o
   0  -4  10   474.24   514.05    20.19 o
   1   4  10   138.44   129.18     9.48 o
   1  -4  10   152.40   148.86     9.89 o
   2   4  10   182.92   172.55    11.23 o
   2  -4  10   188.79   193.46    11.43 o
   3   4  10    67.64    65.00     8.04 o
   3  -4  10    68.58    71.80     8.34 o
  -8   5  10   100.34   105.90     6.49 o
  -8  -5  10    97.89   106.62     8.14 o
  -7   5  10   219.79   224.06     8.45 o
  -7  -5  10   209.15   202.94    10.82 o
  -6   5  10    11.64     9.37     4.12 <
  -6  -5  10    10.83    11.74     2.68 o
  -5   5  10   249.85   246.10    12.88 o
  -5  -5  10   247.62   243.63     5.67 o
  -4   5  10   239.96   230.45    12.46 o
  -4  -5  10   242.40   233.74     5.46 o
  -3   5  10   156.84   168.22    10.10 o
  -3  -5  10   161.40   164.41     6.70 o
  -2   5  10   115.93   118.57     8.96 o
  -2  -5  10   117.48   120.94     8.24 o
  -1   5  10     5.36     7.52     2.47 o
  -1  -5  10     4.35     1.03     3.40 <
   0   5  10   635.40   662.18    17.31 o
   0  -5  10   631.33   647.97    24.72 o
   1   5  10   123.10   130.62     6.59 o
   1  -5  10   132.11   142.26     9.68 o
   2   5  10   164.27   157.72    10.82 o
   2  -5  10   170.63   170.08    10.82 o
  -8   6  10   136.03   132.99     7.21 o
  -8  -6  10   148.87   151.85     7.42 o
  -7   6  10   154.30   158.03     7.31 o
  -7  -6  10   158.08   157.72     7.21 o
  -6   6  10     7.17     4.64     2.58 <
  -6  -6  10     9.30    15.04     4.33 o
  -5   6  10   206.34   208.61    12.05 o
  -5  -6  10   219.60   211.59     7.73 o
  -4   6  10    26.83    25.24     5.25 o
  -4  -6  10    27.07    28.84     2.68 o
  -3   6  10    27.32    21.12     4.74 o
  -3  -6  10    29.25    25.65     3.30 o
  -2   6  10   341.60   333.87    15.66 o
  -2  -6  10   334.26   334.70    15.25 o
  -1   6  10   105.37   109.30     8.76 o
   0   6  10   142.50   154.63     6.90 o
   0  -6  10   137.20   133.92     9.79 o
   1   6  10   291.30   304.41    10.51 o
   1  -6  10   305.01   319.66    15.56 o
   2   6  10   180.98   185.94     8.04 o
   2  -6  10   184.81   191.82    12.26 o
  -7   7  10   130.72   130.11     6.80 o
  -7  -7  10   125.50   116.41     9.48 o
  -6   7  10     2.79     5.97     2.16 <
  -6  -7  10     3.66     5.15     3.50 <
  -5   7  10   167.34   166.06     7.73 o
  -5  -7  10   161.24   156.17     9.68 o
  -4   7  10   179.26   185.12     8.24 o
  -4  -7  10   188.41   184.60     7.31 o
  -3   7  10   180.92   182.85     8.34 o
  -3  -7  10   180.24   186.87     7.73 o
  -2   7  10     9.94     8.55     4.22 <
  -2  -7  10     8.88     5.25     3.61 <
  -1   7  10    28.73    24.72     5.46 o
  -1  -7  10    27.93    26.89     5.46 o
   0   7  10   346.16   362.51    11.64 o
   0  -7  10   342.67   355.61    16.59 o
   1   7  10    87.93    91.79     5.77 o
   1  -7  10    86.98    94.16     8.96 o
  -6   8  10   419.67   423.08    10.71 o
  -6  -8  10   413.61   420.10    18.65 o
  -5   8  10   228.85   242.60     9.79 o
  -5  -8  10   234.55   242.60    12.98 o
  -4   8  10    63.86    58.72     5.46 o
  -4  -8  10    65.81    64.28     7.01 o
  -3   8  10     1.85    -3.19     2.78 <
  -3  -8  10     1.59     2.88     3.30 <
  -2   8  10     0.12     3.30     2.78 <
  -2  -8  10     0.05    -0.10     3.30 <
  -1   8  10     2.25    -1.13     3.50 <
  -1  -8  10     1.65    -1.44     3.61 <
   0   8  10    49.92    47.80     6.49 o
   0  -8  10    51.44    68.20     7.93 o
  -9   0  11     2.17     1.24     2.58 <
  -8   0  11     0.00     1.65     2.58 <
  -7   0  11    13.76    13.91     3.09 o
  -6   0  11   293.67   299.16     9.89 o
  -5   0  11    43.06    43.99     5.97 o
  -4   0  11   223.17   222.20    11.85 o
  -3   0  11   262.90   260.83    13.08 o
  -2   0  11   115.21   118.78     8.04 o
  -1   0  11     2.51     5.05     3.71 <
   0   0  11  1071.77  1102.68    37.39 o
   1   0  11    49.50    49.96     7.01 o
   2   0  11   346.45   359.63    17.31 o
  -9   1  11   206.53   219.42     8.76 o
  -9  -1  11   214.14   222.31     8.65 o
  -8   1  11    92.56    76.03     5.67 o
  -8  -1  11    90.52    94.67     5.46 o
  -7   1  11   168.08   162.97     7.31 o
  -7  -1  11   163.68   164.62     7.21 o
  -6   1  11   121.79   123.21     6.28 o
  -6  -1  11   125.15   129.39     6.08 o
  -5   1  11   362.34   365.70    15.97 o
  -5  -1  11   352.65   345.10    15.45 o
  -4   1  11   227.11   220.04    12.26 o
  -4  -1  11   235.35   255.27    12.46 o
  -3   1  11   189.67   195.52    10.92 o
  -3  -1  11   181.11   183.47     7.21 o
  -2   1  11   161.67   154.93     6.70 o
  -2  -1  11   162.69   155.35     9.37 o
  -1   1  11   564.64   562.77    21.32 o
   0   1  11   108.07   107.44     8.76 o
   0  -1  11   109.91   109.20     8.96 o
   1   1  11   297.10   285.46    14.63 o
   1  -1  11   294.45   297.92    14.94 o
   2   1  11   262.83   252.39    14.11 o
   2  -1  11   266.06   257.44    14.32 o
  -8   2  11    25.71    21.84     3.61 o
  -8  -2  11    27.30    27.40     3.61 o
  -7   2  11    71.52    70.98     5.15 o
  -7  -2  11    69.43    67.99     5.05 o
  -6   2  11   186.26   187.08     7.73 o
  -6  -2  11   193.39   193.15     7.42 o
  -5   2  11    78.81    79.63     7.21 o
  -5  -2  11    73.11    68.30     4.64 o
  -4   2  11   575.14   585.95    22.66 o
  -4  -2  11   569.64   564.73    21.84 o
  -3   2  11    20.20    21.74     4.74 o
  -3  -2  11    16.61    16.48     2.78 o
  -2   2  11   272.70   271.34     9.99 o
  -2  -2  11   275.46   262.07    12.67 o
  -1   2  11    36.37    36.57     3.91 o
  -1  -2  11    37.44    33.48     5.36 o
   0   2  11   444.92   474.90    19.26 o
   0  -2  11   431.66   454.40    19.37 o
   1   2  11   193.92   189.24    11.64 o
   1  -2  11   196.39   183.57    11.85 o
   2   2  11    79.75    88.80     8.86 o
   2  -2  11    77.50    73.04     8.65 o
  -8   3  11   169.89   171.32     7.62 o
  -8  -3  11   167.65   157.30     9.99 o
  -7   3  11    14.52    14.73     3.09 o
  -7  -3  11    18.01    17.41     3.09 o
  -6   3  11   610.41   646.73    24.93 o
  -6  -3  11   603.07   637.46    16.59 o
  -5   3  11    70.33    73.04     7.62 o
  -5  -3  11    69.62    70.87     4.64 o
  -4   3  11    41.11    34.92     5.56 o
  -4  -3  11    44.74    43.58     3.81 o
  -3   3  11   124.62   122.07     8.86 o
  -3  -3  11   126.14   128.05     5.97 o
  -2   3  11   317.22   318.63    15.45 o
  -2  -3  11   342.99   346.23    14.94 o
  -1   3  11   304.72   304.82    10.20 o
  -1  -3  11   299.95   327.28    14.73 o
   0   3  11   337.06   340.88    15.56 o
   0  -3  11   342.24   343.45    15.97 o
   1   3  11   258.99   281.33    14.11 o
   1  -3  11   262.46   266.91    14.32 o
  -8   4  11    59.74    58.72     5.25 o
  -8  -4  11    62.16    69.64     7.31 o
  -7   4  11    99.42   103.84     5.97 o
  -7  -4  11   102.61   111.26     7.83 o
  -6   4  11   388.81   371.37    17.72 o
  -6  -4  11   396.77   393.31    11.33 o
  -5   4  11     2.32     2.37     3.50 <
  -5  -4  11     3.07     3.19     1.65 <
  -4   4  11   489.83   517.76    20.71 o
  -4  -4  11   471.89   493.03    11.02 o
  -3   4  11    42.99    34.00     5.77 o
  -3  -4  11    48.42    50.79     5.87 o
  -2   4  11    31.30    31.52     5.67 o
  -2  -4  11    33.40    26.68     4.84 o
  -1   4  11    69.47    73.55     7.93 o
  -1  -4  11    64.30    58.20     6.70 o
   0   4  11    63.65    57.17     4.84 o
   0  -4  11    61.69    56.76     6.90 o
   1   4  11    40.26    38.12     4.33 o
   1  -4  11    38.49    36.57     6.28 o
  -7   5  11     8.45     9.68     2.99 o
  -7  -5  11     7.15     8.14     2.78 <
  -6   5  11   364.11   379.41    17.51 o
  -6  -5  11   372.19   358.49    16.17 o
  -5   5  11    21.63    19.78     5.15 o
  -5  -5  11    24.11    24.21     3.19 o
  -4   5  11    56.77    55.22     7.11 o
  -4  -5  11    59.39    60.99     3.71 o
  -3   5  11   271.92   271.14    14.11 o
  -3  -5  11   284.92   270.31    13.08 o
  -2   5  11   104.57   111.67     8.86 o
  -2  -5  11   117.45   119.19     8.76 o
  -1   5  11   323.52   316.67    15.25 o
  -1  -5  11   319.17   307.40    14.94 o
   0   5  11    51.93    44.19     4.43 o
   0  -5  11    46.43    31.01     5.87 o
  -6   6  11   221.21   228.18    13.39 o
  -5   6  11     8.87     6.90     4.33 <
  -5  -6  11     9.98    14.22     4.33 o
  -4   6  11   513.39   543.30    21.84 o
  -4  -6  11   500.76   485.61    20.09 o
  -3   6  11    46.07    46.87     6.59 o
  -3  -6  11    48.04    41.10     5.67 o
  -2   6  11    35.79    35.75     5.97 o
  -2  -6  11    33.45    24.00     4.94 o
  -1   6  11   142.87   152.46    10.40 o
  -1  -6  11   139.59   135.67     9.58 o
  -4   7  11    78.50    78.91     8.76 o
  -4  -7  11    75.66    77.67     7.42 o
  -3   7  11   603.76   647.86    25.55 o
  -3  -7  11   602.26   631.48    24.72 o
  -2   7  11   548.12   576.47    23.49 o
  -2  -7  11   569.76   571.32    22.97 o
  -7   0  12    43.11    45.22     4.53 o
  -6   0  12    13.04    14.63     3.09 o
  -5   0  12   164.06   172.65    10.82 o
  -4   0  12   253.70   232.20    12.57 o
  -3   0  12   204.09   187.90    11.13 o
  -2   0  12   256.28   277.01    14.32 o
  -1   0  12    31.85    24.21     5.46 o
   0   0  12    22.73    17.92     5.25 o
  -7   1  12   324.44   352.31    11.54 o
  -7  -1  12   317.22   337.99    11.23 o
  -6   1  12   270.15   269.39     9.68 o
  -6  -1  12   265.69   269.28     9.58 o
  -5   1  12   194.75   208.50    12.05 o
  -5  -1  12   193.80   193.57    11.64 o
  -4   1  12   119.16   116.51     8.96 o
  -4  -1  12   122.69   119.19     9.17 o
  -3   1  12   278.11   279.69    14.01 o
  -3  -1  12   256.21   262.79    13.91 o
  -2   1  12    52.61    53.77     6.90 o
  -2  -1  12    46.30    42.65     4.33 o
  -1   1  12   108.26   110.64     6.18 o
  -1  -1  12   116.73   103.22     8.96 o
   0   1  12    45.23    47.70     6.90 o
   0  -1  12    40.40    31.93     5.97 o
  -7   2  12    26.89    24.72     4.02 o
  -7  -2  12    28.46    31.52     3.91 o
  -6   2  12   194.72   187.08     7.93 o
  -6  -2  12   196.28   201.50     7.93 o
  -5   2  12    49.35    58.20     7.31 o
  -5  -2  12    45.17    51.51     4.53 o
  -4   2  12   659.96   683.09    26.06 o
  -4  -2  12   660.17   672.79    25.55 o
  -3   2  12   115.49   121.46     9.48 o
  -3  -2  12   110.67   115.07     8.76 o
  -2   2  12   350.19   349.22    16.59 o
  -2  -2  12   359.86   360.45    16.07 o
  -1   2  12    60.91    61.81     7.42 o
  -1  -2  12    70.21    81.79     8.34 o
   0   2  12     1.16    -1.34     3.91 <
   0  -2  12     1.26    -7.42     3.61 <
  -6   3  12    17.46    14.83     4.74 o
  -6  -3  12    18.36    18.54     3.09 o
  -5   3  12    30.95    31.73     5.97 o
  -5  -3  12    31.41    31.63     3.71 o
  -4   3  12    80.48    95.19     8.76 o
  -4  -3  12    80.99    89.31     8.04 o
  -3   3  12    11.35    10.61     4.22 <
  -3  -3  12    10.05    10.71     3.19 o
  -2   3  12   271.28   283.60    14.53 o
  -2  -3  12   269.84   288.75    14.11 o
  -1   3  12    67.14    66.75     7.83 o
  -1  -3  12    72.77    86.74     8.65 o
  -5   4  12     3.44     3.71     4.02 <
  -5  -4  12     4.01     1.44     2.06 <
  -4   4  12   744.18   764.17    28.74 o
  -4  -4  12   755.00   762.83    19.26 o
  -3   4  12    43.34    45.74     6.70 o
  -3  -4  12    42.80    43.37     4.22 o
  -2   4  12   634.60   609.95    24.72 o
  -2  -4  12   620.07   639.42    24.21 o
